# Supplementary material for: Comparative phyloproteomics identifies conserved plasmodesmal proteins
Source: J Exp Bot. 2023 Jan 14;74(6):1821–35. doi: 10.1093/jxb/erad022 (PMC10049917; doi:10.1093/jxb/erad022)
Supplement: erad022_suppl_Supplementary_Table_S4 [file erad022_suppl_supplementary_table_s4.xlsx]

## Sheet: Table S4
Table S4: One-to-one mapping of P. patens proteins identified in the PD-enriched fraction to Arabidopsis homologs using 2 methods.
			InParanoid mapping			MetaPhOrs mapping
	P. patens Protein		Arabidopsis	AGI identifier		Arabidopsis	AGI identifier		Same?	Agreed homolog		Mapping summary:
	A9TDU7											Method	Hits	Hit percentage
	A9SIF1											Inparanoid	62	0.288372
	A0A2K1IHT4											MetaPhOrs	52	0.24186
	A9TBP0		P10896	AT2G39730		P10896	AT2G39730		TRUE	AT2G39730
	A0A2K1JCZ6
	A9SN74
	A0A2K1IBF5
	A0A2K1IBG6
	A0A2K1KPP8
	A9S1E8		Q41932	AT4G05180		Q41932	AT4G05180		TRUE	AT4G05180
	P34915		O03042	ATCG00490
	A0A2K1KNF6
	A0A2R2WV54
	A0A2K1JIX3
	A9TSH7					Q9FG34	AT5G06730
	Q4A3V3					Q3ECP6	AT1G54790
	A0A2K1JM50
	A9T3X7		P10795	AT1G67090		P10796	AT5G38430		FALSE
	A9TMC9		Q9LPW0	AT1G12900
	A0A2K1L814
	A9RXL7		Q9LFF6	AT3G53650		Q9LZ45	AT5G02570		FALSE
	A9TKL2		Q67YM6	AT1G22900
	A9TKL5		Q67YM6	AT1G22900		F4J4N3	AT3G58090		FALSE
	Q4A3V5
	A9S1D9		P27202	AT1G79040		P27202	AT1G79040		TRUE	AT1G79040
	A9S7M9		P27202	AT1G79040		P27202	AT1G79040		TRUE	AT1G79040
	A9T7R2					O80522	AT1G09390
	A0A2K1IVE7
	A0A2R2WV92
	A9TT85		P10795	AT1G67090		P10796	AT5G38430		FALSE
	A9RPA8		Q96509	AT5G14130
	A0A2K1L6Y2
	A9U4T3		P25864	AT3G44890		P25864	AT3G44890		TRUE	AT3G44890
	A0A2K1IB27
	A0A2K1JXR7
	A9RGD1		Q0WL56	AT1G07920		Q6NLF6	AT1G35550		FALSE
	A9SRS0		P10795	AT1G67090		P10796	AT5G38430		FALSE
	A0A2K1IW34
	A9SV56
	A0A2K1KNE6
	A0A2K1K459
	A9TC11		P50318	AT1G56190		Q9SAJ4	AT1G79550		FALSE
	A0A2K1KA61
	A9SJW5
	A9S6X9
	A0A2K1KKR4
	A9SJR0
	A0A2K1JSZ1
	A9T7T4		Q9FE58	AT5G27770		Q0WRH6	AT5G27770		TRUE	AT5G27770
	A0A2K1L1W3
	A0A2K1JH32
	A0A2K1KAQ3
	A0A2R2WV59
	Q5KSC4
	A9SQK0					Q0WW72	AT3G53430
	A0A2K1IZ77
	A0A2R2WV44
	A9SDP8		Q9ZV24	AT2G28900
	A9T281		Q9C5A9	AT5G08680		M!02282074
	A0A2K1JCW8
	A0A2K1J2P5
	A0A2K1L1K3
	A9TGI1					O80522	AT1G09390
	A0A2K1K3P7
	A9TL15
	A9U297		Q42580	AT2G37130		Q9SB81	AT4G21960		FALSE
	A9SL09		Q9SUI6	AT1G52230		Q0WWU6	AT3G16140		FALSE
	A9SF83		P26568	AT1G06760		Q9M2X3	AT3G49850		FALSE
	A0A2K1JRS8
	A0A2K1JZJ0
	A9T845		Q0WMZ5	AT4G16160
	A9RZ40		Q9FWA3	AT3G02360		Q9FWA3	AT3G02360		TRUE	AT3G02360
	A0A2K1JYK0
	A0A2K1KZX7
	A9TBG2		P53492	AT5G09810
	A0A2K1KT03
	A0A2R2WUZ6
	A9S7M8		P27202	AT1G79040		P27202	AT1G79040		TRUE	AT1G79040
	A9TFE1		Q42262	AT4G34670
	A0A2K1JMB7
	A0A2K1J6I1
	A0A2K1KXD6
	A0A2K1KM32
	A9TJ15		Q9XF91	AT1G44575
	A0A2K1L8C3
	A0A2R2WV07
	A0A2K1KHG4
	A0A2K1IDD7
	A9RCV9		P22953	AT5G02500		Q9C7X7	AT1G56410		FALSE
	A9TLI9		O80439	AT2G38140		O80439	AT2G38140		TRUE	AT2G38140
	A0A2K1IHL7
	A0A2K1IBL0
	A0A2K1ICT3
	A0A2K1K5L9
	A0A2R2WV52
	A9RTH7
	A9RTM8		Q9LHP1	AT3G13580		F4IT48	AT2G44120		FALSE
	A9S2F9		P42737	AT5G14740
	A9SEW4		Q9SA52	AT1G09340		Q9SA52	AT1G09340		TRUE	AT1G09340
	A9RKW1		P59224	AT4G00100		P59224	AT4G00100		TRUE	AT4G00100
	A9RDK9		Q9FX54	AT1G13440
	A9S9F5
	A0A2K1L6A7
	A0A2K1KEP5
	A0A2K1JIQ4
	A0A2K1KLU8
	A0A2K1KTP9
	A9S3T7					Q9SZB9	AT4G33420
	A9TIA5
	A0A2K1IIE5
	A0A2K1JRZ2
	A0A2K1IH53
	A0A2K1KIM6
	A0A2K1J8R8
	A9SY69		Q2V3C1	AT4G33355		Q6NLF7	AT1G62790		FALSE
	A0A2K1JI70
	A9RHY5		Q9ZUT9	AT2G37270		Q9ZUT9	AT2G37270		TRUE	AT2G37270
	A0A2K1L300
	A9RLI9		Q9SGT7	AT1G56110		Q9SGT7	AT1G56110		TRUE	AT1G56110
	A0A2R2WV46
	A9T2Y3		Q0WMZ5	AT4G16160		Q0WMZ5	AT4G16160		TRUE	AT4G16160
	A0A2K1L8U0
	A0A2K1JXU2
	A9T027		Q9SKX4	AT2G43030
	A9TQE6
	A9RVN0		P51430	AT5G10360		O48549	AT4G31700		FALSE
	A9S389		P42791	AT3G05590		P42791	AT3G05590		TRUE	AT3G05590
	A0A2K1L6L0
	A0A2K1IDC6
	Q1XGA4		P92549	ATMG01190
	A0A2K1JC22
	A0A2K1JQF2
	A9RSP0
	A9RXB3
	A9RW94		Q6NQE2	AT4G27270		Q6NQE2	AT4G27270		TRUE	AT4G27270
	A0A2K1L0F1
	A9U1H3					Q9LUW0	AT3G22400
	A0A2K1L075
	A0A2K1L8U7
	A9S4K0		O22957	AT2G34040
	A9SRU3		Q9LRR9	AT3G14420		F4JFV6	AT3G14415		FALSE
	A0A2K1JH76
	A0A2K1IDP0
	Q5KSC3
	A0A2K1JLD9
	A0A2K1KUP9
	A9SRM6		O48741	AT1G03630
	A9SFJ9		P48349	AT5G10450		Q96300	AT3G02520		FALSE
	A9RD44
	A9T2G8		O23470	AT4G16230		O64469	AT2G19060		FALSE
	A9RCL2		Q8S8Q6	AT2G23810		M!02281559
	A9T876					Q2V4B2	AT2G01918
	A9TK88		Q38900	AT2G16600		Q9SKQ0	AT2G21130		FALSE
	A0A2K1KBK5
	A0A2K1KPJ8
	A0A2R2WV43
	A0A2K1JC42
	A0A2K1JVU1
	A9T6J0
	A9U1H4					Q9LUW0	AT3G22400
	A9RB78		P42798	AT1G07770		Q9LX88	AT3G46040		FALSE
	A0A2R2WVP8
	A0A2K1IXQ5
	A0A2K1IFE8
	A0A2K1L262
	A0A2K1JJ03
	A0A2R2WV73
	A0A2K1J059
	A0A2R2WVF3
	A0A2K1KBY6
	A9RI50		P49691	AT5G02870		P49691	AT5G02870		TRUE	AT5G02870
	A0A2K1L345
	A0A2K1KUA7
	A0A2K1IF16
	A0A2K1J1R5
	A0A2K1J3W5
	A9U3P6		Q8LFZ9	AT4G26620
	A0A2R2WUZ8
	A0A2K1IVC6
	A9U1W9		Q8VZB9	AT1G08360		Q8VZB9	AT1G08360		TRUE	AT1G08360
	A0A2K1IHE5
	A0A2K1J2R9
	A0A2K1JML9
	A0A2K1K7P0
	A0A2R2WVF5
	A9S6Y7
	A9SYQ3		O23049	AT1G05190		O23049	AT1G05190		TRUE	AT1G05190
	A9TQE7
	A0A2K1IDG0
	A0A2K1IY51
	A0A2K1L3E1
	A9RUL6		Q9FJA6	AT5G35530		Q9SIP7	AT2G31610		FALSE
	A9TQC4		Q9C5M0	AT5G19760		Q9C5M0	AT5G19760		TRUE	AT5G19760
	A0A2K1JQB1
	A0A2K1IN36
	A0A2K1INK5
	A0A2R2WV57
	A9SSR8
	A0A2K1KPB8
	A0A2K1KTY4
	A9T3D3		Q9C505	AT1G69410
	A0A2K1KXQ7
	A9TV50		Q9SIU0	AT2G13560		Q9SIU0	AT2G13560		TRUE	AT2G13560
	A0A2K1IHR0
	A0A2K1KB35
	A0A2K1IV25
	A0A2K1IYU2
	A0A2K1K4N0
	A0A2K1IQM4
	A0A2R2WW76
	A9T4Q1		O65502	AT4G35250		Q29PX7	AT1G19540		FALSE
	A0A2K1KCP0
	A0A2K1IAD0
	A9U1A6		O04331	AT5G40770		Q9LY99	AT5G14300		FALSE
	A0A2K1IRB8

## Sheet: MetaPhOrs output
Physcomitrella patens	Arabidopsis thaliana	CS	EL	Trees	Phylome	Ensembl	EggNOG	OrthoMCL	TreeFAM	Hogenom
A9SUJ1	Q9ZWT2	0.558	3	52	0.57/47	0.50/2	0.00/2
A9SE60	Q9ZWT2	0.566	3	53	0.58/48	0.50/2	0.00/2
A9SEN4	Q9ZWT1	0.895	4	38	0.87/31	1.00/2	1.00/4
M!02025458	Q9ZWT1	1	2	3			1.00/2
M!02009344	Q9ZWC5	1	3	8	1.00/2	1.00/2	1.00/4
M!02010149	Q9ZWC5	0.8	3	10	0.50/4	1.00/2	1.00/4
M!02017391	Q9ZWA1	0.714	3	7	0.67/3	0.50/2	1.00/2
M!01995993	Q9ZWA1	0.5	1	2			0.50/2
M!02000856	Q9ZWA1	0.5	1	2			0.50/2
M!02001216	Q9ZWA1	0.5	1	2			0.50/2
M!02002756	Q9ZWA1	0.5	1	2			0.50/2
M!02003961	Q9ZWA1	0.5	1	2			0.50/2
M!02005652	Q9ZWA1	0.5	1	2			0.50/2
M!02006433	Q9ZWA1	0.5	1	2			0.50/2
M!02010794	Q9ZWA1	0.5	1	2			0.50/2
M!02013134	Q9ZWA1	0.5	1	2			0.50/2
M!02013763	Q9ZWA1	0.5	1	2			0.50/2
M!02014027	Q9ZWA1	0.5	1	2			0.50/2
M!02015534	Q9ZWA1	0.5	1	2			0.50/2
M!02016494	Q9ZWA1	0.5	1	2			0.50/2
M!02017783	Q9ZWA1	0.5	1	2			0.50/2
M!02019805	Q9ZWA1	0.5	1	4			0.50/4
M!02019976	Q9ZWA1	0.5	1	2			0.50/2
M!02020801	Q9ZWA1	0.5	1	2			0.50/2
M!02021501	Q9ZWA1	0.5	1	2			0.50/2
M!02022687	Q9ZWA1	0.5	1	2			0.50/2
M!02022349	Q9ZW96	0.5	1	6	0.25/4	1.00/2
M!02000774	Q9ZW89	0.75	2	4	1.00/2
A9RGM2	Q9ZW86	0.933	5	60	0.94/52	1.00/2	0.75/4
M!02013470	Q9ZW84	0.75	3	16	0.67/12	1.00/2	1.00/2
M!02018756	Q9ZW84	0.75	3	16	0.67/12	1.00/2	1.00/2
M!02010539	Q9ZW76	1	3	8	1.00/2	1.00/2	1.00/4
M!02019379	Q9ZW74	1	3	10	1.00/4	1.00/2	1.00/4
M!01998128	Q9ZW70	1	3	8	1.00/2	1.00/2	1.00/4
A9T1J8	Q9ZW36	0.897	4	29	0.92/24	0.50/2	1.00/2
A9SJG6	Q9ZW36	0.969	5	32	1.00/24	0.50/2	1.00/4
A9TGV8	Q9ZW35	0.907	4	43	0.89/37	1.00/2	1.00/3
A9S3Y9	Q9ZW35	0.818	4	44	0.78/37	1.00/2	1.00/4
M!02017222	Q9ZW34	0.895	4	38	0.87/31	1.00/2	1.00/4
A9U2U3	Q9ZW26	0.5	1	6	0.50/6
A9RVU6	Q9ZW22	0.981	5	103	0.98/93	1.00/2	1.00/4	1.00/3
M!02013193	Q9ZW22	1	3	16	1.00/10	1.00/2	1.00/4
A9U349	Q9ZW19	0.755	2	102	0.78/98	0.50/2	0.00/2
M!01996565	Q9ZW11	0.5	2	4	0.50/2	0.50/2
M!02016579	Q9ZW11	0.5	1	2		0.50/2
A9SNY3	Q9ZW05	1	1	1
M!02022705	Q9ZVZ9	0.909	3	11	0.80/5	1.00/2	1.00/4
M!02000847	Q9ZVX7	1	3	10	1.00/4	1.00/2	1.00/4
M!02003014	Q9ZVW7	1	4	35	1.00/30	1.00/2	1.00/2
M!02013225	Q9ZVW7	1	4	35	1.00/30	1.00/2	1.00/2
A9S189	Q9ZVW7	1	4	35	1.00/30	1.00/2	1.00/2
M!02026272	Q9ZVW7	1	4	35	1.00/30	1.00/2	1.00/2
A9S993	Q9ZVW2	0.837	5	49	0.81/41	1.00/2	1.00/4
M!02022865	Q9ZVW2	1	1	2			1.00/2
M!01997040	Q9ZVT9	1	2	6		1.00/2	1.00/4
M!02003022	Q9ZVT9	1	2	6		1.00/2	1.00/4
M!02025206	Q9ZVT9	1	2	6		1.00/2	1.00/4
M!02002185	Q9ZVT9	1	2	6		1.00/2	1.00/4
M!02016420	Q9ZVT9	1	1	2		1.00/2
A9SWJ7	Q9ZVT8	1	3	6	1.00/3	1.00/2
M!02020751	Q9ZVT7	1	3	16	1.00/10	1.00/2	1.00/4
M!01995452	Q9ZVT6	1	3	12	1.00/6	1.00/2	1.00/4
M!02000105	Q9ZVT6	1	3	12	1.00/6	1.00/2	1.00/4
M!01996874	Q9ZVR1	0.7	2	10	0.75/8	0.50/2
A9TX47	Q9ZVQ4	0.873	5	55	0.87/47	1.00/2	0.75/4
M!02015949	Q9ZVP0	1	3	10	1.00/4	1.00/2	1.00/4
M!02006797	Q9ZVN9	1	3	14	1.00/8	1.00/2	1.00/4
M!02014416	Q9ZVL6	1	3	12	1.00/6	1.00/2	1.00/4
M!02025317	Q9ZVL6	1	3	12	1.00/6	1.00/2	1.00/4
M!01995853	Q9ZVK5	1	3	12	1.00/6	1.00/2	1.00/4
M!02006277	Q9ZVJ5	1	3	14	1.00/8	1.00/2	1.00/4
A9TI28	Q9ZVJ5	0.5	1	4	0.50/4
A9THM2	Q9ZVJ4	0.969	5	64	0.96/56	1.00/2	1.00/4
M!02017688	Q9ZVI9	1	3	12	1.00/6	1.00/2	1.00/4
M!02019275	Q9ZVI9	1	3	12	1.00/6	1.00/2	1.00/4
M!02001837	Q9ZVH8	0.667	2	3			0.50/2
M!02006482	Q9ZVH8	1	3	10	1.00/4	1.00/2	1.00/4
M!02008742	Q9ZVH8	1	3	10	1.00/4	1.00/2	1.00/4
M!02005557	Q9ZVH7	1	3	10	1.00/4	1.00/2	1.00/4
M!02021533	Q9ZVH7	1	3	10	1.00/4	1.00/2	1.00/4
M!02003504	Q9ZVH7	0.6	2	10	0.00/4	1.00/2	1.00/4
A9RVN5	Q9ZVH4	0.975	5	122	0.97/114	1.00/2	1.00/4
M!02024660	Q9ZVH4	0.976	5	125	0.97/117	1.00/2	1.00/4
M!02026454	Q9ZVH3	1	3	10	1.00/4	1.00/2	1.00/4
A9TMB2	Q9ZVF6	1	4	19	1.00/12	1.00/2	1.00/4
A9TA34	Q9ZVE7	1	2	3	1.00/2
M!02016774	Q9ZVE0	1	3	12	1.00/6	1.00/2	1.00/4
M!02021699	Q9ZVE0	1	3	12	1.00/6	1.00/2	1.00/4
M!02002362	Q9ZVD0	1	3	10	1.00/4	1.00/2	1.00/4
M!02004163	Q9ZVD0	1	3	10	1.00/4	1.00/2	1.00/4
M!02026980	Q9ZVD0	1	3	10	1.00/4	1.00/2	1.00/4
M!02002240	Q9ZVC2	0.571	3	21	0.50/16	1.00/2	0.67/3
M!01999290	Q9ZV87	1	3	10	1.00/4	1.00/2	1.00/4
A9T9V1	Q9ZV81	1	1	7	1.00/7
M!02014662	Q9ZV56	0.5	2	12	0.67/6	0.50/2	0.25/4
M!02017386	Q9ZV56	0.5	2	12	0.67/6	0.50/2	0.25/4
M!02021025	Q9ZV56	0.5	2	12	0.67/6	0.50/2	0.25/4
M!02011347	Q9ZV53	0.8	3	10	1.00/4	1.00/2	0.50/4
M!02021456	Q9ZV53	0.667	3	12	0.67/6	1.00/2	0.50/4
A9SFB1	Q9ZV53	0.571	2	7		1.00/2	0.50/4
M!02004649	Q9ZV53	0.5	1	4	1.00/2		0.00/2
A9SJB1	Q9ZV45	0.942	4	69	0.93/53	0.00/4	1.00/8	1.00/2		1.00/2
M!01998970	Q9ZV43	1	3	14	1.00/8	1.00/2	1.00/4
M!02004253	Q9ZV18	1	1	6	1.00/6
A9T983	Q9ZV15	0.574	3	190	0.57/185	1.00/2	0.00/2
A7X9M1	Q9ZV15	0.6	3	40	0.60/35	1.00/2	0.00/2
A7X9N1	Q9ZV15	0.643	3	42	0.65/37	1.00/2	0.00/2
M!01995354	Q9ZV06	0.7	3	10	0.67/6	1.00/2	0.50/2
M!02007789	Q9ZV06	0.941	4	34	1.00/26	0.50/2	1.00/4
M!02003836	Q9ZUZ3	0.75	1	4	0.75/4
M!02012426	Q9ZUZ3	0.5	1	2	0.50/2
M!01999610	Q9ZUZ3	0.75	1	4	0.75/4
M!01999529	Q9ZUZ3	1	1	2	1.00/2
M!02005108	Q9ZUZ3	0.75	1	4	0.75/4
M!02003327	Q9ZUY3	0.682	3	22	0.69/16	0.50/2	0.75/4
M!02011084	Q9ZUY3	0.682	3	22	0.69/16	0.50/2	0.75/4
M!02011829	Q9ZUY3	0.682	3	22	0.69/16	0.50/2	0.75/4
M!02022959	Q9ZUY3	0.682	3	22	0.69/16	0.50/2	0.75/4
M!01999502	Q9ZUX6	1	3	8	1.00/4	1.00/2	1.00/2
A9S9Q5	Q9ZUX4	0.5	2	8	1.00/2	1.00/2	0.00/4
A9TVT2	Q9ZUX4	0.667	1	3		1.00/2
M!02015475	Q9ZUX0	1	3	12	1.00/6	1.00/2	1.00/4
M!02002014	Q9ZUV3	0.929	3	14	1.00/8	0.50/2	1.00/4
M!02008111	Q9ZUV3	0.813	3	16	0.80/10	0.50/2	1.00/4
M!02010072	Q9ZUV3	0.929	3	14	1.00/8	0.50/2	1.00/4
A9TVZ0	Q9ZUV3	0.75	2	4			1.00/2
A9REW3	Q9ZUU2	0.5	1	22	0.50/22
A9RHY5	Q9ZUT9	0.988	3	83	0.98/48	0.00/10	1.00/20			1.00/5
M!02008287	Q9ZUT3	1	3	14	1.00/8	1.00/2	1.00/4
A9SLE5	Q9ZUR7	1	4	37	1.00/29	1.00/2	1.00/4			1.00/2
A4PHN2	Q9ZUP2	1	3	16	1.00/10	1.00/2	1.00/4
M!02009800	Q9ZUN8	1	3	12	1.00/6	1.00/2	1.00/4
M!02010642	Q9ZUN7	0.841	5	44	0.82/38	1.00/2	1.00/2
M!02002899	Q9ZUN4	0.5	1	2			0.50/2
M!02004397	Q9ZUN4	0.5	1	2			0.50/2
M!02011184	Q9ZUN4	0.5	1	2			0.50/2
M!02026844	Q9ZUN4	0.5	1	2			0.50/2
M!02009936	Q9ZUN3	0.889	3	18	1.00/12	1.00/2	0.50/4
M!02019069	Q9ZUN3	0.889	3	18	1.00/12	1.00/2	0.50/4
M!01998921	Q9ZUM9	1	3	7	1.00/2	1.00/2	1.00/3
M!02003303	Q9ZUL5	1	3	10	1.00/4	1.00/2	1.00/4
M!02015601	Q9ZUL5	1	3	10	1.00/4	1.00/2	1.00/4
M!02020295	Q9ZUL5	1	3	10	1.00/4	1.00/2	1.00/4
A9S0H6	Q9ZUL3	1	1	2	1.00/2
A9RPF4	Q9ZUI4	0.941	4	34	0.93/27	1.00/2	1.00/4
M!02012176	Q9ZUI1	0.889	3	18	0.83/12	1.00/2	1.00/4
M!01998030	Q9ZUH9	1	1	1
A9SKP6	Q9ZUH9	1	1	1
M!02003232	Q9ZUH9	1	1	1
M!02004313	Q9ZUH9	1	1	1
M!02011729	Q9ZUH9	1	1	1
M!02021157	Q9ZUH9	1	1	1
M!02004903	Q9ZUE0	0.548	2	31	0.54/28	1.00/2
M!02011348	Q9ZUE0	0.613	2	31	0.61/28	1.00/2
M!02014677	Q9ZUC1	0.5	1	2			0.50/2
M!02022079	Q9ZUB5	0.519	1	27	0.58/24		0.00/2
A9SGF0	Q9ZUA5	0.974	4	38	0.97/31	1.00/2	1.00/4
M!01995990	Q9ZUA0	1	5	11	1.00/4	1.00/2	1.00/3
M!02018902	Q9ZU91	0.609	2	23	0.57/21	1.00/2
M!02011606	Q9ZU90	0.6	2	10	1.00/4	1.00/2	0.00/4
A9SAT9	Q9ZU75	0.9	5	40	0.91/32	0.50/2	1.00/4
M!02010216	Q9ZU75	0.925	5	40	0.91/32	1.00/2	1.00/4
A9RFK6	Q9ZU75	0.925	4	40	0.97/32	0.00/2	1.00/4
A9SPY9	Q9ZU75	0.925	4	40	0.97/32	0.00/2	1.00/4
A9S6Q9	Q9ZU75	0.925	4	40	0.97/32	0.00/2	1.00/4
M!02019970	Q9ZU66	1	3	10	1.00/4	1.00/2	1.00/4
M!02002895	Q9ZU52	0.766	3	64	0.80/56	0.50/2	0.75/4
M!02007727	Q9ZU52	0.766	3	64	0.80/56	0.50/2	0.75/4
M!02019230	Q9ZU52	0.594	3	64	0.61/56	0.50/2	0.75/4
M!02020659	Q9ZU52	0.846	3	13	0.89/9	0.50/2	1.00/2
M!02021206	Q9ZU52	0.594	3	64	0.61/56	0.50/2	0.75/4
M!02015625	Q9ZU50	0.667	2	3			0.50/2
M!02015736	Q9ZU50	0.951	5	41	0.94/32	1.00/2	1.00/4	1.00/2
M!01997614	Q9ZU37	1	3	6	1.00/2	1.00/2	1.00/2
M!02022218	Q9ZU37	0.75	2	8	0.67/6	1.00/2
M!01995442	Q9ZU32	1	3	22	1.00/16	1.00/2	1.00/4
M!02005094	Q9ZU29	0.5	2	8	0.00/2	1.00/2	0.50/4
M!02007772	Q9ZU29	0.6	3	10	0.50/4	1.00/2	0.50/4
M!02013534	Q9ZU29	0.6	3	10	0.50/4	1.00/2	0.50/4
M!02014620	Q9ZU27	0.636	3	11	0.67/6		0.50/4
M!02004356	Q9ZU25	0.833	2	12	1.00/8	0.00/2	1.00/2
A9SG19	Q9ZU25	0.833	3	30	0.87/23	0.00/2	1.00/4
A9RZ38	Q9ZU25	0.833	3	30	0.87/23	0.00/2	1.00/4
A9TFG4	Q9ZU25	0.833	3	30	0.87/23	0.00/2	1.00/4
M!02002383	Q9ZTZ7	0.727	2	11	0.25/4	1.00/2	1.00/5
M!02021478	Q9ZTZ7	0.818	3	11	0.75/4	1.00/2	0.80/5
M!02021488	Q9ZTZ7	0.818	3	11	0.75/4	1.00/2	0.80/5
M!02024380	Q9ZTX8	0.65	3	20	0.50/14	1.00/2	1.00/4
M!02012635	Q9ZTC3	0.5	1	6	0.75/4		0.00/2
M!01997177	Q9ZT84	1	3	8	1.00/4	1.00/2	1.00/2
M!02006708	Q9ZT84	1	2	4		1.00/2	1.00/2
M!02027007	Q9ZT84	0.529	2	17	0.57/14		0.00/2
A9STS7	Q9ZT81	1	1	1
M!02011285	Q9ZT71	1	3	10	1.00/4	1.00/2	1.00/4
M!02013679	Q9ZT71	1	3	10	1.00/4	1.00/2	1.00/4
M!02017836	Q9ZT48	1	3	16	1.00/10	1.00/2	1.00/4
A9T7M0	Q9ZSZ8	0.938	5	16	0.88/8	1.00/2	1.00/4
M!02016127	Q9ZSZ8	1	3	6	1.00/2	1.00/2	1.00/2
A0JC00	Q9ZST4	1	3	10	1.00/4	1.00/2	1.00/4
A9TYA8	Q9ZSS6	0.84	4	50	0.81/43	1.00/2	1.00/4
C0STZ0	Q9ZSM8	0.615	2	13	0.75/8	0.50/2	0.33/3
A9S9C5	Q9ZSJ7	0.6	3	15	0.25/8	1.00/2	1.00/4
A9SHM3	Q9ZSJ7	1	4	15	1.00/8	1.00/2	1.00/4
M!01999839	Q9ZSI4	0.5	2	6		0.50/2	0.50/4
M!02021058	Q9ZSB8	0.929	3	14	1.00/8	1.00/2	0.75/4
M!01995551	Q9ZS97	0.813	3	16	0.70/10	1.00/2	1.00/4
M!02002657	Q9ZS97	0.727	3	11	0.62/8	1.00/2
M!02007915	Q9ZS97	0.813	3	16	0.70/10	1.00/2	1.00/4
M!02020971	Q9ZS97	1	2	3		1.00/2
M!01996189	Q9ZRZ8	1	3	14	1.00/8	1.00/2	1.00/4
M!02012050	Q9ZRV4	1	3	14	1.00/8	1.00/2	1.00/4
A9THD7	Q9ZRT5	0.955	4	22	0.93/15	1.00/2	1.00/4
K9Y3A2	Q9ZRT5	0.625	3	8	0.50/4	0.50/2	1.00/2
M!02010525	Q9ZRT5	0.571	3	7	0.50/4		0.50/2
M!02026737	Q9ZRT1	1	2	6		1.00/2	1.00/4
A9THU4	Q9ZRP7	0.938	5	48	0.93/40	1.00/2	1.00/4
M!02023927	Q9ZRA2	1	3	14	1.00/8	1.00/2	1.00/4
A9RRV9	Q9ZR13	1	2	7	1.00/5	1.00/2
M!02011611	Q9ZR07	1	3	10	1.00/4	1.00/2	1.00/4
M!01998402	Q9ZR03	1	3	18	1.00/12	1.00/2	1.00/4
M!02001757	Q9ZR03	1	3	18	1.00/12	1.00/2	1.00/4
A9RKS6	Q9ZQX4	1	4	37	1.00/30	1.00/2	1.00/4
A9S5X9	Q9ZQX4	0.946	4	37	0.93/30	1.00/2	1.00/4
M!02013959	Q9ZQQ1	1	3	10	1.00/4	1.00/2	1.00/4
M!01997324	Q9ZQQ0	0.559	3	34	0.54/28	1.00/2	0.50/4
M!02003545	Q9ZQQ0	0.5	1	4		1.00/2	0.00/2
M!02017395	Q9ZQQ0	0.5	2	8	0.50/4	1.00/2	0.00/2
M!01995477	Q9ZQP3	0.75	2	4		0.50/2	1.00/2
A9TDM5	Q9ZQP2	0.972	5	36	0.97/29	1.00/2	1.00/3
M!01997331	Q9ZQN7	1	1	2		1.00/2
A9TTI7	Q9ZQN7	1	4	11	1.00/4	1.00/2	1.00/4
M!02006602	Q9ZQN7	1	2	4		1.00/2	1.00/2
A9RSN1	Q9ZQN7	0.818	4	11	0.50/4	1.00/2	1.00/4
M!02012140	Q9ZQN7	1	2	4		1.00/2	1.00/2
A9SET4	Q9ZQN7	1	4	9	1.00/4	1.00/2	1.00/2
A9TNA0	Q9ZQN7	1	4	9	1.00/2	1.00/2	1.00/4
M!01997544	Q9ZQJ8	0.833	2	6	0.75/4	1.00/2
M!02016636	Q9ZQJ8	0.833	2	6	0.75/4	1.00/2
M!02025336	Q9ZQJ8	0.5	1	6	0.25/4	1.00/2
M!02026016	Q9ZQJ8	0.833	2	6	0.75/4	1.00/2
M!02001045	Q9ZQI9	1	3	10	1.00/4	1.00/2	1.00/4
M!02000735	Q9ZQH3	1	2	4		1.00/2	1.00/2
M!02000896	Q9ZQH3	0.923	5	26	0.89/18	1.00/2	1.00/4
A9RUG6	Q9ZQH3	0.793	5	29	0.71/21	1.00/2	1.00/4
A9TF10	Q9ZQH2	0.9	3	20	0.86/14	1.00/2	1.00/4
M!02005034	Q9ZQH1	1	3	12	1.00/8	1.00/2	1.00/2
M!02013693	Q9ZQH1	1	3	12	1.00/8	1.00/2	1.00/2
M!02018575	Q9ZQH1	1	3	12	1.00/8	1.00/2	1.00/2
A9RUW0	Q9ZQH0	1	4	26	1.00/19	1.00/2	1.00/4
M!01999037	Q9ZQG8	1	2	6		1.00/2	1.00/4
A9TPK9	Q9ZQG2	0.5	1	2			0.50/2
A9TLC5	Q9ZQG2	0.5	1	2			0.50/2
M!02006290	Q9ZQG2	0.5	1	2			0.50/2
M!02020679	Q9ZQE5	0.5	1	4		1.00/2	0.00/2
M!01996061	Q9ZQC8	1	3	10	1.00/4	1.00/2	1.00/4
A9TS84	Q9ZQC8	1	4	25	1.00/18	1.00/2	1.00/4
M!02018718	Q9ZQC8	1	4	16	1.00/9	1.00/2	1.00/4
A9SIZ2	Q9ZQC0	0.95	5	40	0.94/32	1.00/2	1.00/4
A9SKW9	Q9ZQB9	0.643	2	28	0.85/20	0.50/2	0.00/4
Q09HS3	Q9ZQB9	0.76	3	25	0.85/20	0.50/2
A6N4C3	Q9ZQB9	0.643	2	28	0.85/20	0.50/2	0.00/4
M!02016133	Q9ZQB9	0.76	3	25	0.85/20	0.50/2
A9TYJ5	Q9ZQB9	0.643	2	28	0.85/20	0.50/2	0.00/4
A9RNK0	Q9ZQB9	0.643	2	28	0.85/20	0.50/2	0.00/4
Q09HS1	Q9ZQB9	0.643	2	28	0.85/20	0.50/2	0.00/4
M!02015714	Q9ZQA4	0.579	3	19	0.50/16	1.00/2
M!02014285	Q9ZQ97	0.5	1	4			0.50/4
M!02018647	Q9ZQ97	0.5	1	4			0.50/4
M!02024976	Q9ZQ97	0.5	1	4			0.50/4
M!01995647	Q9ZQ87	0.895	5	19	0.82/11	1.00/2	1.00/4
M!01999032	Q9ZQ87	1	3	10	1.00/4	1.00/2	1.00/4
M!02020768	Q9ZQ80	1	1	4			1.00/4
M!02021278	Q9ZQ78	1	3	10	1.00/4	1.00/2	1.00/4
A9TGL4	Q9ZQ77	0.846	4	39	0.82/34	1.00/2	1.00/2
A9SDR3	Q9ZQ77	0.846	4	39	0.82/34	1.00/2	1.00/2
M!01996551	Q9ZQ25	0.739	2	23	0.76/21	0.50/2
M!02012045	Q9ZQ25	0.65	2	20	0.67/18	0.50/2
M!02022530	Q9ZQ25	0.647	2	17	0.67/15	0.50/2
M!02026044	Q9ZQ23	0.5	2	10	0.00/4	0.50/2	1.00/4
M!02025353	Q9ZQ18	1	3	16	1.00/10	1.00/2	1.00/4
M!02025462	Q9ZQ18	1	3	16	1.00/10	1.00/2	1.00/4
M!02000297	Q9ZPZ8	1	1	2	1.00/2
M!02021544	Q9ZPZ1	0.5	2	18	0.50/16	0.50/2
A9SW41	Q9ZPY7	0.971	5	35	0.96/27	1.00/2	1.00/4
A9S7T7	Q9ZPY7	0.971	5	35	0.96/27	1.00/2	1.00/4
M!02002457	Q9ZPY5	1	1	4	1.00/4
A9TCX2	Q9ZPY2	0.707	4	41	0.69/36	1.00/2	0.50/2
A9SWS8	Q9ZPY1	1	5	18	1.00/10	1.00/2	1.00/4
A9S5F3	Q9ZPX9	1	1	1
M!02025730	Q9ZPX9	0.5	1	2			0.50/2
A9TP02	Q9ZPX5	0.923	5	26	0.89/18	1.00/2	1.00/4
M!02026108	Q9ZPX5	1	3	12	1.00/6	1.00/2	1.00/4
M!02003589	Q9ZPX1	1	4	14	1.00/7	1.00/2	1.00/4
M!01997065	Q9ZPW6	1	1	2	1.00/2
M!02021426	Q9ZPW2	0.917	3	12	1.00/6	0.50/2	1.00/4
A9SYZ1	Q9ZPV9	0.5	1	2	0.50/2
A9SFE5	Q9ZPV9	0.714	2	14	0.80/10	0.00/2	1.00/2
A9SA01	Q9ZPV9	0.714	2	14	0.80/10	0.00/2	1.00/2
M!02003931	Q9ZPV9	0.667	2	15	0.80/10	0.00/2	1.00/2
A9SNS7	Q9ZPV9	0.667	2	15	0.80/10	0.00/2	1.00/2
A9TRV1	Q9ZPV9	0.786	3	14	0.80/10	0.50/2	1.00/2
A9RDB4	Q9ZPV9	0.786	3	14	0.80/10	0.50/2	1.00/2
A9SA02	Q9ZPV9	0.667	2	15	0.80/10	0.00/2	1.00/2
A9U4D6	Q9ZPV9	0.667	2	15	0.80/10	0.00/2	1.00/2
M!01998908	Q9ZPV8	1	3	13	1.00/7	1.00/2	1.00/4
M!02026613	Q9ZPV8	1	3	13	1.00/7	1.00/2	1.00/4
M!01998294	Q9ZPV5	1	2	6		1.00/2	1.00/4
M!01998139	Q9ZPT3	0.5	1	2		0.50/2
M!02011167	Q9ZPT3	0.5	1	2		0.50/2
M!02016394	Q9ZPT3	0.5	1	2		0.50/2
M!02022037	Q9ZPT3	0.5	1	2		0.50/2
M!02005750	Q9ZPS4	0.755	4	94	0.75/89	1.00/2	0.50/2
M!02012535	Q9ZPR7	1	3	24	1.00/18	1.00/2	1.00/4
M!02004327	Q9ZPR4	0.75	3	16	0.67/12	1.00/2	1.00/2
M!02009510	Q9ZPR4	0.75	3	16	0.67/12	1.00/2	1.00/2
M!02000866	Q9ZPR1	1	3	12	1.00/6	1.00/2	1.00/4
M!01998611	Q9ZPR0	0.929	3	14	1.00/8	0.50/2	1.00/4
A9T8X3	Q9ZPQ9	1	1	1
A9SXI0	Q9ZPQ9	0.5	1	6	0.50/6
M!02013016	Q9ZPQ8	0.788	1	33	0.84/31	0.00/2
A9SFP8	Q9ZPQ3	1	5	20	1.00/12	1.00/2	1.00/4
A9TQK0	Q9ZPQ3	0.6	4	20	0.33/12	1.00/2	1.00/4
M!01996344	Q9ZPH4	1	3	16	1.00/10	1.00/2	1.00/4
M!02008680	Q9ZPH2	1	3	12	1.00/6	1.00/2	1.00/4
A9S689	Q9ZPH2	0.881	4	42	0.86/35	1.00/2	1.00/4
M!02017172	Q9ZPH2	0.8	2	15	1.00/8	0.00/2	0.80/5
M!01996513	Q9ZP56	0.833	3	6	1.00/2	0.50/2	1.00/2
M!01996535	Q9ZP56	0.833	3	6	1.00/2	0.50/2	1.00/2
A9U769	Q9ZP56	1	1	1
M!01998667	Q9ZP56	0.833	3	6	1.00/2	0.50/2	1.00/2
M!01999291	Q9ZP56	0.833	3	6	1.00/2	0.50/2	1.00/2
M!02004634	Q9ZP56	0.833	3	6	1.00/2	0.50/2	1.00/2
M!02010179	Q9ZP56	0.833	3	6	1.00/2	0.50/2	1.00/2
M!02025619	Q9ZP56	0.833	3	6	1.00/2	0.50/2	1.00/2
M!02018735	Q9ZP54	0.769	3	13	0.57/7	1.00/2	1.00/4
M!02007428	Q9ZP06	1	3	12	1.00/6	1.00/2	1.00/4
M!02011803	Q9ZP06	0.923	3	13	0.86/7	1.00/2	1.00/4
M!02012887	Q9ZP06	0.545	1	11	0.86/7	0.00/2	0.00/2
Q5NTH1	Q9ZNX9	0.688	3	16	0.67/9	0.00/2	1.00/4
M!02019035	Q9ZNW0	1	3	11	1.00/4	1.00/2	1.00/5
M!01996753	Q9ZNU2	0.5	1	10	0.62/8	0.00/2
M!02017828	Q9ZNU2	0.5	1	8	0.67/6	0.00/2
M!02019149	Q9ZNU2	0.5	1	8	0.67/6	0.00/2
M!02023897	Q9ZNU2	0.5	1	10	0.62/8	0.00/2
M!02007611	Q9ZNT1	0.964	4	28	1.00/21	1.00/2	0.75/4
A9T4X8	Q9ZNT1	0.964	4	28	1.00/21	1.00/2	0.75/4
A9SGM2	Q9ZNT0	0.867	3	45	0.92/38	1.00/2	0.50/4
A9TBU2	Q9ZNT0	0.778	3	45	0.82/38	1.00/2	0.50/4
M!01997254	Q9XJ36	1	3	11	1.00/5	1.00/2	1.00/4
M!02008867	Q9XJ36	1	3	11	1.00/5	1.00/2	1.00/4
M!02007529	Q9XJ35	1	3	10	1.00/4	1.00/2	1.00/4
M!02015393	Q9XJ35	0.517	4	58	0.44/50	1.00/2	1.00/4
M!02023830	Q9XIR9	0.6	2	20	0.56/18	1.00/2
A9SEI6	Q9XIR0	0.913	4	23	0.88/16	1.00/2	1.00/4
M!01996737	Q9XIQ7	1	3	13	1.00/10	1.00/2
M!01999416	Q9XIQ7	1	3	13	1.00/10	1.00/2
M!02000316	Q9XIQ7	1	3	13	1.00/10	1.00/2
A9THA6	Q9XIQ7	0.893	5	56	0.88/51	1.00/2
M!01995279	Q9XIP8	1	3	10	1.00/4	1.00/2	1.00/4
M!02023413	Q9XIN6	1	3	10	1.00/4	1.00/2	1.00/4
M!01997383	Q9XIN0	1	1	1
M!01999629	Q9XIN0	1	1	1
M!02003490	Q9XIN0	1	1	1
Q93WS4	Q9XIM7	0.688	4	32	0.62/24	1.00/2	1.00/4
M!02013169	Q9XIM7	0.722	3	18	0.58/12	1.00/2	1.00/4
M!02005340	Q9XIM2	1	1	3			1.00/3
A9SWL2	Q9XIM0	1	4	30	1.00/22	1.00/2	1.00/4	1.00/2
M!01999439	Q9XIL9	1	1	2	1.00/2
A9RYC3	Q9XIL9	0.644	4	73	0.61/66	1.00/2	1.00/4
M!02006461	Q9XIL5	0.8	3	10	1.00/4	1.00/2	0.50/4
M!02017414	Q9XIL5	0.8	3	10	1.00/4	1.00/2	0.50/4
M!01999179	Q9XIK4	1	3	12	1.00/6	1.00/2	1.00/4
M!02008399	Q9XII1	0.833	3	12	0.67/6	1.00/2	1.00/4
M!02011334	Q9XII1	0.667	2	12	0.33/6	1.00/2	1.00/4
M!02014270	Q9XII1	0.8	3	10	0.50/4	1.00/2	1.00/4
M!02019699	Q9XII1	0.5	1	4	0.00/2	1.00/2
M!02003413	Q9XIH7	0.5	2	4		0.50/2	0.50/2
A9S9I4	Q9XIG2	1	4	18	1.00/11	1.00/2	1.00/4
M!02017805	Q9XIG2	1	3	10	1.00/4	1.00/2	1.00/4
M!02006656	Q9XIF2	1	5	43	1.00/35	1.00/2	1.00/4
M!02010633	Q9XIE8	0.5	1	2			0.50/2
M!01999590	Q9XIE6	1	4	65	1.00/58	1.00/2	1.00/4
M!02006977	Q9XIE4	0.9	2	10	1.00/8	0.50/2
M!02014385	Q9XIE4	0.917	2	12	1.00/10	0.50/2
M!01999048	Q9XID7	1	3	8	1.00/4	1.00/2	1.00/2
M!02020000	Q9XID7	1	3	12	1.00/6	1.00/2	1.00/4
A9RE79	Q9XID3	0.551	4	158	0.54/151	1.00/2	1.00/3
M!02023146	Q9XID2	0.5	1	4	0.50/4
M!02016100	Q9XID1	0.667	1	6	1.00/4		0.00/2
M!01995280	Q9XIB8	0.5	2	12	0.00/6	1.00/2	1.00/4
M!02020750	Q9XIB8	1	3	12	1.00/6	1.00/2	1.00/4
M!02007105	Q9XIB5	1	1	2	1.00/2
M!02008582	Q9XIB2	0.5	1	2			0.50/2
M!01998400	Q9XIA7	0.75	2	8	0.50/4		1.00/4
M!02010845	Q9XIA7	0.75	2	8	0.50/4		1.00/4
M!02019489	Q9XIA4	1	3	10	1.00/4	1.00/2	1.00/4
M!02009163	Q9XIA2	0.5	1	4	0.50/4
M!02011997	Q9XIA2	1	1	2	1.00/2
M!02013442	Q9XIA2	0.5	1	4	0.50/4
M!02004073	Q9XIA0	0.75	3	12	0.50/6	1.00/2	1.00/4
M!02005131	Q9XIA0	1	3	12	1.00/6	1.00/2	1.00/4
M!01995688	Q9XI99	0.667	2	6	0.50/4	1.00/2
M!01997413	Q9XI99	0.5	1	8	0.33/6	1.00/2
M!02001767	Q9XI99	1	2	8	1.00/6	1.00/2
M!02003202	Q9XI99	0.667	2	12	0.60/10	1.00/2
M!02015171	Q9XI93	1	1	2	1.00/2
A9SP58	Q9XI93	1	1	1
M!02017848	Q9XI87	1	3	7	1.00/4	1.00/2
M!01995736	Q9XI87	1	3	9	1.00/4	1.00/2	1.00/3
M!02014072	Q9XI87	0.857	2	7	1.00/4	1.00/2
M!02019899	Q9XI87	1	3	9	1.00/4	1.00/2	1.00/3
M!02025059	Q9XI87	0.941	4	34	0.93/30	1.00/2
M!01997801	Q9XI84	1	3	14	1.00/8	1.00/2	1.00/4
M!02013217	Q9XI74	0.833	3	12	0.67/6	1.00/2	1.00/4
M!01998920	Q9XI62	0.607	2	28	0.67/24	0.50/2	0.00/2
M!02006907	Q9XI62	0.607	2	28	0.67/24	0.50/2	0.00/2
M!02026437	Q9XI62	0.964	3	28	1.00/24	1.00/2	0.50/2
M!01997629	Q9XI55	1	2	14	1.00/12	1.00/2
M!01999684	Q9XI55	1	3	20	1.00/14	1.00/2	1.00/4
M!02005040	Q9XI47	1	2	5	1.00/3	1.00/2
A9S818	Q9XI46	1	4	18	1.00/10	1.00/2	1.00/4	1.00/2
M!02020265	Q9XI45	1	1	2			1.00/2
A9S499	Q9XI37	0.667	4	21	0.50/14	1.00/2	1.00/4
M!02002191	Q9XI36	0.5	1	12		0.00/4	0.50/8
A9RE27	Q9XI32	1	4	13	1.00/6	1.00/2	1.00/4
M!02010467	Q9XI31	0.813	3	16	0.75/12	1.00/2	1.00/2
A9SSM4	Q9XI31	0.638	3	69	0.61/65	1.00/2	1.00/2
M!02021760	Q9XI31	0.938	3	16	0.92/12	1.00/2	1.00/2
M!02007720	Q9XI19	1	3	10	1.00/4	1.00/2	1.00/4
M!02004921	Q9XI12	1	2	4		1.00/2	1.00/2
M!02006819	Q9XI12	1	1	2		1.00/2
M!02017989	Q9XI12	1	1	2		1.00/2
M!02022596	Q9XI12	1	1	2		1.00/2
M!02018896	Q9XI07	1	1	1
A9SWQ3	Q9XI05	1	4	35	1.00/28	1.00/2	1.00/4
A9SYM6	Q9XI05	1	4	35	1.00/28	1.00/2	1.00/4
A9SN35	Q9XI00	1	5	18	1.00/10	1.00/2	1.00/4
M!02025212	Q9XHZ8	0.667	2	12	0.33/6	1.00/2	1.00/4
M!02024788	Q9XHZ7	1	3	10	1.00/4	1.00/2	1.00/4
A9T9Z7	Q9XHZ3	1	5	18	1.00/10	1.00/2	1.00/4
M!01998353	Q9XHV0	0.833	2	6		0.50/2	1.00/4
M!01999710	Q9XHV0	0.833	2	6		0.50/2	1.00/4
M!02007342	Q9XHV0	0.833	2	6		0.50/2	1.00/4
A9SM39	Q9XH75	0.733	4	15	0.50/8	1.00/2	1.00/4
A9U0H1	Q9XH75	1	4	13	1.00/6	1.00/2	1.00/4
A9T5F8	Q9XH48	1	5	37	1.00/29	1.00/2	1.00/4
M!02017119	Q9XH06	0.86	4	50	0.87/46	0.50/2
M!02017152	Q9XH06	0.86	4	50	0.87/46	0.50/2
M!02023240	Q9XGZ3	0.625	2	8	1.00/2	1.00/2	0.25/4
M!02002322	Q9XGZ0	1	3	22	1.00/16	1.00/2	1.00/4
M!02003698	Q9XGZ0	1	1	1
M!02005852	Q9XGZ0	1	3	22	1.00/16	1.00/2	1.00/4
A9RZM5	Q9XGZ0	0.891	5	55	0.87/47	1.00/2	1.00/4
A9RIX9	Q9XGY4	0.957	4	23	1.00/17	1.00/2	0.67/3
M!02000638	Q9XGX9	0.8	4	15	0.86/7	1.00/2	0.75/4
A9T7K4	Q9XGX9	0.906	4	32	0.96/24	1.00/2	0.75/4
M!01998409	Q9XGW1	0.833	3	12	0.75/8	1.00/2	1.00/2
M!02006010	Q9XGW1	0.833	3	12	0.75/8	1.00/2	1.00/2
M!02009470	Q9XGW1	0.833	3	12	0.75/8	1.00/2	1.00/2
M!02000770	Q9XGM8	0.975	5	40	0.97/31	1.00/2	1.00/4	1.00/2
M!02012256	Q9XGM8	0.5	2	12	0.50/8	1.00/2	0.00/2
M!02024233	Q9XGM2	1	3	16	1.00/10	1.00/2	1.00/4
M!02002296	Q9XFM6	1	3	12	1.00/6	1.00/2	1.00/4
A9SN90	Q9XFM6	0.735	5	34	0.65/26	1.00/2	1.00/4
A9RQW8	Q9XFM6	0.725	5	40	0.66/32	1.00/2	1.00/4
M!01996788	Q9XFK7	0.667	2	12	0.33/6	1.00/2	1.00/4
M!02011696	Q9XFK7	0.8	3	10	0.50/4	1.00/2	1.00/4
M!02014874	Q9XFH9	0.917	3	12	1.00/6	0.50/2	1.00/4
M!02008532	Q9XFH4	0.923	3	13	0.86/7	1.00/2	1.00/4
M!01997363	Q9XFD1	1	3	12	1.00/6	1.00/2	1.00/4
M!02002357	Q9XF89	1	2	16	1.00/4	0.00/4	1.00/8
M!02006172	Q9XF89	1	3	10	1.00/4	1.00/2	1.00/4
M!02006500	Q9XF89	1	1	1
M!02020323	Q9XF89	1	2	6	1.00/4	1.00/2
A9SVF9	Q9XF57	0.882	4	34	0.85/27	1.00/2	1.00/4
A9TZX0	Q9XF57	0.879	4	33	0.85/26	1.00/2	1.00/4
M!01995412	Q9XER9	0.667	1	3		1.00/2
M!02014534	Q9XER9	0.667	1	3		1.00/2
M!02015877	Q9XEE9	1	4	12	1.00/5	1.00/2	1.00/4
M!02013290	Q9XEA0	0.813	3	16	0.80/10	1.00/2	0.75/4
M!02010573	Q9T0P4	1	3	15	1.00/8	1.00/2	1.00/5
A9RFU4	Q9T0K7	0.611	4	18	0.40/10	1.00/2	0.75/4
A9SE82	Q9T0K7	0.611	4	18	0.40/10	1.00/2	0.75/4
M!02006343	Q9T0K4	1	3	10	1.00/4	1.00/2	1.00/4
M!02024288	Q9T0K0	1	1	1
M!02006131	Q9T0J6	1	3	12	1.00/6	1.00/2	1.00/4
M!01997470	Q9T0I9	0.75	4	32	0.67/24	1.00/2	1.00/4	1.00/2
A9SLT5	Q9T0G2	0.733	3	30	0.79/24	1.00/2	0.00/2
M!02012179	Q9T0G1	1	3	10	1.00/4	1.00/2	1.00/4
A9SMH9	Q9T0G0	0.881	2	42	0.97/36	0.50/2	0.25/4
A9SQH4	Q9T0F4	0.5	1	4	0.50/4
M!01998272	Q9T0E0	0.5	2	8	0.75/4	0.00/2	0.50/2
M!01999821	Q9T0E0	0.5	2	8	0.75/4	0.00/2	0.50/2
M!02002120	Q9T0E0	0.5	2	8	0.75/4	0.00/2	0.50/2
M!02022246	Q9T0E0	0.5	2	8	0.75/4	0.00/2	0.50/2
M!01996378	Q9T0D3	0.667	3	18	0.75/12	0.50/2	0.50/4
M!02003668	Q9T0A6	1	1	2	1.00/2
A9SV48	Q9T0A4	1	4	13	1.00/6	1.00/2	1.00/4
A9TEN4	Q9T096	0.607	5	56	0.56/48	1.00/2	0.75/4
A9TAK7	Q9T096	0.607	5	56	0.56/48	1.00/2	0.75/4
A9TQ87	Q9T091	0.862	4	29	0.82/22	1.00/2	1.00/4
A9TKW8	Q9T091	0.966	4	29	1.00/22	1.00/2	0.75/4
A9T458	Q9T091	0.862	4	29	0.82/22	1.00/2	1.00/4
M!01998259	Q9T075	0.739	4	46	0.72/39	1.00/2	0.75/4
A9S551	Q9T075	0.756	4	45	0.74/38	1.00/2	0.75/4
M!02006178	Q9T075	0.917	3	12	1.00/8	0.50/2	1.00/2
A9SBV1	Q9T075	0.773	4	44	0.76/37	1.00/2	0.75/4
M!02014998	Q9T075	0.5	2	12	0.50/8	1.00/2	0.00/2
A9T979	Q9T073	1	2	2
M!01996516	Q9T071	1	3	28	1.00/24	1.00/2	1.00/2
A9RE02	Q9T071	1	4	29	1.00/24	1.00/2	1.00/2
A9U189	Q9T071	1	3	28	1.00/24	1.00/2	1.00/2
A9U0F4	Q9T071	1	4	29	1.00/24	1.00/2	1.00/2
M!02004795	Q9T070	0.75	5	20	0.55/11	1.00/2	1.00/4	1.00/2
M!02013526	Q9T070	0.625	3	8	0.50/4	1.00/2	0.50/2
A9SF97	Q9T070	1	5	20	1.00/11	1.00/2	1.00/4	1.00/2
M!01995756	Q9T053	0.556	1	36	0.62/32	0.00/2	0.00/2
M!02002671	Q9T053	0.556	1	36	0.62/32	0.00/2	0.00/2
M!02013368	Q9T053	0.588	1	34	0.67/30	0.00/2	0.00/2
M!02021575	Q9T053	0.556	1	36	0.62/32	0.00/2	0.00/2
M!01996325	Q9T050	1	3	17	1.00/10	1.00/2	1.00/5
A9TXE7	Q9T034	1	4	25	1.00/18	1.00/2	1.00/4
A9RYT1	Q9T029	0.833	4	42	0.85/33	0.00/2	1.00/4	1.00/2
A9RPL4	Q9T029	0.796	4	54	0.85/33	0.00/6	1.00/12	1.00/2
M!02007877	Q9T023	0.667	1	3		1.00/2
M!02018111	Q9T023	0.667	1	3		1.00/2
M!02010542	Q9T012	1	3	12	1.00/6	1.00/2	1.00/4
M!02017981	Q9T012	0.842	4	38	0.81/31	1.00/2	1.00/4
A9TF59	Q9T009	0.957	4	70	0.95/63	1.00/2	1.00/4
A9S4H4	Q9T009	0.986	4	72	0.98/65	1.00/2	1.00/4
M!02008870	Q9T009	0.926	4	68	0.92/63	1.00/2	1.00/2
M!02014989	Q9T009	1	3	20	1.00/14	1.00/2	1.00/4
M!01998840	Q9SZZ4	0.6	2	15	0.44/9	1.00/2	0.75/4
M!02004365	Q9SZZ4	0.6	2	15	0.44/9	1.00/2	0.75/4
M!02022572	Q9SZZ4	0.733	3	15	0.67/9	1.00/2	0.75/4
M!02022015	Q9SZY8	0.675	3	40	0.67/36	1.00/2	0.50/2
A9TUQ5	Q9SZX9	1	4	34	1.00/27	1.00/2	1.00/4
A9T4Q4	Q9SZX9	1	4	34	1.00/27	1.00/2	1.00/4
A9SHH6	Q9SZX9	0.765	4	34	0.70/27	1.00/2	1.00/4
A9S9E8	Q9SZX9	0.765	4	34	0.70/27	1.00/2	1.00/4
A9T8H9	Q9SZX9	1	1	13	1.00/13
M!02002586	Q9SZX3	0.909	3	11	1.00/7	1.00/2	0.50/2
M!02002999	Q9SZX3	0.967	4	30	1.00/22	1.00/2	0.75/4			1.00/2
M!01996678	Q9SZW3	0.917	3	12	1.00/6	1.00/2	0.75/4
Q5KSB5	Q9SZW3	1	1	1
M!01999705	Q9SZV5	1	3	11	1.00/6	1.00/2	1.00/3
M!02002619	Q9SZV5	1	3	11	1.00/6	1.00/2	1.00/3
M!02011362	Q9SZV5	1	3	11	1.00/6	1.00/2	1.00/3
M!02014789	Q9SZV5	1	3	11	1.00/6	1.00/2	1.00/3
A9SKG1	Q9SZV4	1	5	18	1.00/8	1.00/2	1.00/4	1.00/2		1.00/2
M!02019758	Q9SZV4	1	2	6	1.00/4	1.00/2
M!02020712	Q9SZV0	1	3	10	1.00/4	1.00/2	1.00/4
M!02022382	Q9SZU9	0.5	1	2			0.50/2
A9SSF6	Q9SZU7	0.878	5	49	0.85/41	1.00/2	1.00/4
M!02001596	Q9SZU7	1	1	2		1.00/2
A9SKF7	Q9SZU7	0.878	5	49	0.85/41	1.00/2	1.00/4
A9ST85	Q9SZU7	0.878	5	49	0.85/41	1.00/2	1.00/4
M!02014369	Q9SZU7	0.615	3	13	0.50/10	1.00/2
A9T1J2	Q9SZU7	0.878	5	49	0.85/41	1.00/2	1.00/4
A0A067XN74	Q9SZT0	0.667	3	18	0.64/14	0.50/2	1.00/2
A0A067XNH1	Q9SZT0	0.667	3	18	0.64/14	0.50/2	1.00/2
A9RRR2	Q9SZR6	1	4	13	1.00/6	1.00/2	1.00/4
M!02013341	Q9SZR0	1	3	10	1.00/4	1.00/2	1.00/4
M!02014514	Q9SZQ8	1	3	14	1.00/8	1.00/2	1.00/4
M!02018697	Q9SZQ6	1	3	12	1.00/6	1.00/2	1.00/4
A9RQJ4	Q9SZQ5	1	4	48	1.00/32	0.00/4	1.00/8	1.00/2		1.00/2
M!01995552	Q9SZL4	0.5	1	2			0.50/2
M!01995607	Q9SZK4	1	3	10	1.00/4	1.00/2	1.00/4
M!02000430	Q9SZJ5	0.833	1	12	1.00/10		0.00/2
M!02000819	Q9SZJ5	1	2	4		1.00/2	1.00/2
M!02012716	Q9SZJ5	0.875	3	16	1.00/10	1.00/2	0.50/4
M!02020589	Q9SZJ5	0.875	3	16	1.00/10	1.00/2	0.50/4
M!01997370	Q9SZI9	0.846	3	13	1.00/7	1.00/2	0.50/4
M!01997737	Q9SZI6	0.667	2	6		1.00/2	0.50/4
M!02019659	Q9SZI6	0.667	2	6		1.00/2	0.50/4
M!01997814	Q9SZI3	0.6	2	15	0.40/10	1.00/2	1.00/3
M!02024670	Q9SZI3	0.533	2	15	0.40/10	1.00/2	0.67/3
A9TVZ4	Q9SZI2	0.968	4	31	1.00/24	1.00/2	0.75/4
M!01998442	Q9SZI2	0.759	3	29	0.75/24	1.00/2	0.67/3
M!02013751	Q9SZI2	0.704	2	27	0.75/24		0.00/2
M!01995804	Q9SZH4	0.5	2	8	0.00/4	1.00/2	1.00/2
M!02007160	Q9SZH4	0.5	2	8	0.00/4	1.00/2	1.00/2
A9SIT9	Q9SZH0	0.536	2	28	0.56/23	1.00/2	0.00/2
A9RRP0	Q9SZH0	0.75	2	28	0.83/23	1.00/2	0.00/2
M!02010551	Q9SZG0	1	3	12	1.00/6	1.00/2	1.00/4
M!02023345	Q9SZG0	1	3	12	1.00/6	1.00/2	1.00/4
M!02023432	Q9SZG0	1	3	12	1.00/6	1.00/2	1.00/4
M!02006409	Q9SZF7	0.857	3	14	1.00/8	1.00/2	0.50/4
M!02012919	Q9SZF7	0.857	3	14	1.00/8	1.00/2	0.50/4
M!01999303	Q9SZE4	0.5	2	14	0.50/8	1.00/2	0.25/4
M!01999958	Q9SZE4	0.5	2	14	0.50/8	1.00/2	0.25/4
M!02008579	Q9SZE4	0.5	2	14	0.50/8	1.00/2	0.25/4
M!02008584	Q9SZE4	0.643	2	14	0.75/8	1.00/2	0.25/4
M!01995650	Q9SZE1	1	3	12	1.00/6	1.00/2	1.00/4
M!01998669	Q9SZD6	0.667	1	6	1.00/4	0.00/2
M!02022963	Q9SZD6	0.778	3	18	0.67/12	1.00/2	1.00/4
M!02024528	Q9SZD6	1	3	22	1.00/16	1.00/2	1.00/4
M!02008320	Q9SZC9	1	3	14	1.00/8	1.00/2	1.00/4
M!02012763	Q9SZC9	1	3	18	1.00/12	1.00/2	1.00/4
M!02015672	Q9SZC2	0.5	2	4		0.50/2	0.50/2
A9T8N0	Q9SZB9	0.667	1	3	1.00/2
A9S3T7	Q9SZB9	0.5	1	2
M!02011575	Q9SZB9	1	1	2		1.00/2
A9TSH0	Q9SZB9	1	1	1
A9SIE3	Q9SZB9	1	1	1
A9RS34	Q9SZB9	0.5	1	2
M!02011433	Q9SZB6	1	1	1
M!02012802	Q9SZB6	1	1	1
M!02018106	Q9SZB6	1	2	3			1.00/2
A9TC39	Q9SZB3	1	5	33	1.00/24	1.00/2	1.00/4	1.00/2
A9TPR1	Q9SZB2	0.885	5	26	0.83/18	1.00/2	1.00/4
M!01997377	Q9SZA9	0.5	2	10	0.50/8	0.50/2
M!02004600	Q9SZA9	0.529	1	17	0.56/16
M!02007631	Q9SZA9	0.5	2	10	0.50/8	0.50/2
M!02008083	Q9SZA9	0.5	2	10	0.50/8	0.50/2
M!02010920	Q9SZA9	0.647	1	17	0.69/16
M!02012925	Q9SZA9	0.714	2	14	0.75/12	0.50/2
M!02013107	Q9SZA9	0.833	2	6	1.00/4	0.50/2
M!02013686	Q9SZA9	0.833	2	6	1.00/4	0.50/2
M!02015332	Q9SZA9	0.5	1	2		0.50/2
M!02015558	Q9SZA9	0.6	1	5	0.75/4
M!02026992	Q9SZA9	0.75	2	12	0.80/10	0.50/2
M!01997890	Q9SZA7	0.8	1	10	0.80/10
M!02014798	Q9SZA7	0.667	1	12	0.67/12
M!02015352	Q9SZA7	0.8	1	10	0.80/10
M!02016281	Q9SZA7	0.5	1	16	0.50/16
M!02019939	Q9SZA7	0.571	1	14	0.57/14
M!02022737	Q9SZA7	0.667	1	12	0.67/12
M!01995895	Q9SZA3	0.929	3	14	1.00/8	1.00/2	0.75/4
M!02007740	Q9SZA3	1	4	31	1.00/24	1.00/2	1.00/4
M!02025051	Q9SZ91	1	3	12	1.00/6	1.00/2	1.00/4
A9T005	Q9SZ77	0.733	3	15	0.64/11	1.00/2	1.00/2
A9U3H0	Q9SZ77	1	4	16	1.00/11	1.00/2	1.00/2
M!01995443	Q9SZ63	1	5	18	1.00/10	1.00/2	1.00/4
M!02009142	Q9SZ54	1	2	4		1.00/2	1.00/2
M!02013873	Q9SZ54	1	2	6		1.00/2	1.00/4
M!02006924	Q9SZ45	1	3	22	1.00/16	1.00/2	1.00/4
M!02008731	Q9SZ45	1	3	22	1.00/16	1.00/2	1.00/4
A9S2M5	Q9SZ30	0.952	4	42	0.94/34	1.00/2	1.00/5
M!02022267	Q9SZ28	0.5	1	4	0.00/2		1.00/2
A9TRV8	Q9SZ15	1	1	1
M!02005127	Q9SZ15	1	3	10	1.00/4	1.00/2	1.00/4
M!01997511	Q9SYU4	1	5	34	1.00/26	1.00/2	1.00/4
M!01999187	Q9SYP2	0.868	5	38	0.87/30	1.00/2	0.75/4
A9T573	Q9SYP2	0.868	5	38	0.87/30	1.00/2	0.75/4
M!02001153	Q9SYM9	0.833	2	6	1.00/4	0.50/2
M!02009492	Q9SYM9	0.714	2	7	1.00/4	0.50/2
M!02016966	Q9SYM9	0.833	2	6	1.00/4	0.50/2
M!02023415	Q9SYM9	0.833	2	6	1.00/4	0.50/2
M!01996334	Q9SYL9	0.938	3	16	1.00/10	1.00/2	0.75/4
M!02011034	Q9SYL9	1	3	16	1.00/10	1.00/2	1.00/4
M!02020590	Q9SYL9	1	3	16	1.00/10	1.00/2	1.00/4
M!02006134	Q9SYL7	1	3	10	1.00/4	1.00/2	1.00/4
M!02016123	Q9SYL6	1	3	26	1.00/20	1.00/2	1.00/4
M!02024709	Q9SYL6	1	3	26	1.00/20	1.00/2	1.00/4
M!02002719	Q9SYK5	0.8	2	5	0.50/2		1.00/3
M!02024159	Q9SYK0	1	3	10	1.00/4	1.00/2	1.00/4
A9RNY0	Q9SYJ8	1	1	2		1.00/2
M!02009169	Q9SYJ8	1	1	2		1.00/2
M!02018878	Q9SYJ8	1	1	2		1.00/2
M!02022536	Q9SYJ8	0.5	1	2			0.50/2
M!02024596	Q9SYJ8	0.5	1	2			0.50/2
M!02001464	Q9SYJ4	0.5	1	2		0.50/2
M!02018531	Q9SYJ2	0.548	2	62	0.53/60	1.00/2
A9STL6	Q9SYJ2	0.548	2	62	0.53/60	1.00/2
A9TPL5	Q9SYJ2	0.548	2	62	0.53/60	1.00/2
M!01997585	Q9SYI5	0.875	3	16	1.00/10	1.00/2	0.50/4
M!02022181	Q9SYI3	0.735	3	34	0.71/31	1.00/2
M!02023811	Q9SYI3	0.735	3	34	0.71/31	1.00/2
M!02020158	Q9SYH9	1	3	10	1.00/4	1.00/2	1.00/4
A9S6Y2	Q9SYH3	0.838	4	37	0.80/30	1.00/2	1.00/4
M!02016352	Q9SYH3	1	3	8	1.00/4	1.00/2	1.00/2
M!02012277	Q9SYH2	1	3	12	1.00/6	1.00/2	1.00/4
M!02007066	Q9SYH1	1	3	14	1.00/8	1.00/2	1.00/4
M!02010944	Q9SYH1	1	3	14	1.00/8	1.00/2	1.00/4
M!02016476	Q9SYH1	1	3	14	1.00/8	1.00/2	1.00/4
M!02006189	Q9SYG9	0.917	3	12	1.00/6	0.50/2	1.00/4
A9TIC4	Q9SYG7	1	5	14	1.00/4	1.00/2	1.00/4	1.00/2		1.00/2
A9RIP2	Q9SYG1	0.576	3	33	0.61/28	0.50/2	0.50/2
A9TLK5	Q9SYE2	1	1	1
M!02001239	Q9SYD8	1	2	8	1.00/6	1.00/2
M!02001905	Q9SYC8	1	3	9	1.00/5	1.00/2	1.00/2
M!02022533	Q9SYC8	1	3	9	1.00/5	1.00/2	1.00/2
M!02001233	Q9SYB8	1	3	12	1.00/6	1.00/2	1.00/4
A9RV08	Q9SYB4	1	5	33	1.00/25	1.00/2	1.00/4
M!01995727	Q9SY97	1	3	18	1.00/12	1.00/2	1.00/4
M!02008068	Q9SY97	1	3	18	1.00/12	1.00/2	1.00/4
M!02016239	Q9SY97	1	3	18	1.00/12	1.00/2	1.00/4
M!02022495	Q9SY97	1	3	18	1.00/12	1.00/2	1.00/4
A9TLF0	Q9SY88	0.833	5	36	0.79/28	1.00/2	1.00/4
A9TFK2	Q9SY88	1	5	36	1.00/28	1.00/2	1.00/4
M!01995585	Q9SY74	1	2	6		1.00/2	1.00/4
M!02016999	Q9SY67	0.667	2	3			0.50/2
M!02022860	Q9SY59	1	3	14	1.00/8	1.00/2	1.00/4
M!02010223	Q9SY57	1	3	16	1.00/10	1.00/2	1.00/4
M!02023500	Q9SY57	1	3	16	1.00/10	1.00/2	1.00/4
M!01999808	Q9SY55	0.907	5	108	0.90/100	1.00/2	1.00/4
M!01995424	Q9SY22	1	1	2	1.00/2
A9SFW5	Q9SY22	0.778	3	9	0.50/4		1.00/4
A9S3B7	Q9SY22	1	1	1
A9S674	Q9SY00	0.579	3	19	0.57/14	0.00/2	1.00/2
M!02004374	Q9SY00	0.556	2	18	0.57/14	0.00/2	1.00/2
M!02008646	Q9SY00	0.556	2	18	0.57/14	0.00/2	1.00/2
M!02008132	Q9SXZ2	0.5	2	12	0.62/8	0.50/2	0.00/2
C0L3G6	Q9SXZ2	0.5	2	10	0.67/6	0.50/2	0.00/2
A9T3U3	Q9SXY1	0.857	1	7	0.86/7
M!02026416	Q9SXY1	1	3	26	1.00/20	1.00/2	1.00/4
M!02016532	Q9SXY0	1	2	6		1.00/2	1.00/4
M!02019820	Q9SXP7	1	2	6		1.00/2	1.00/4
M!02006454	Q9SXL4	1	3	7	1.00/4	1.00/2
M!02007319	Q9SXL4	1	3	7	1.00/4	1.00/2
M!02023528	Q9SXJ6	1	3	10	1.00/4	1.00/2	1.00/4
M!02024119	Q9SXJ6	1	3	10	1.00/4	1.00/2	1.00/4
A9SP40	Q9SXH3	0.88	5	25	0.82/17	1.00/2	1.00/4
A9TJ66	Q9SXC8	0.912	4	34	0.89/27	1.00/2	1.00/4
M!02013275	Q9SXC4	0.667	2	6		1.00/2	0.50/4
M!02023800	Q9SXC4	0.667	2	6		1.00/2	0.50/4
M!02006988	Q9SXB7	0.6	2	10	0.00/4	1.00/2	1.00/4
M!02020133	Q9SXB7	1	3	10	1.00/4	1.00/2	1.00/4
M!02020671	Q9SXB7	1	2	3		1.00/2
M!02008588	Q9SXA1	1	3	16	1.00/10	1.00/2	1.00/4
M!02018820	Q9SXA1	0.75	3	16	0.60/10	1.00/2	1.00/4
A9T9Z2	Q9SX99	1	2	18	1.00/16	1.00/2
M!02017968	Q9SX97	0.5	1	2		0.50/2
M!01998643	Q9SX97	0.5	1	2		0.50/2
M!02003411	Q9SX97	0.5	1	2		0.50/2
M!02004211	Q9SX97	0.5	1	2		0.50/2
M!02007369	Q9SX97	0.5	1	2		0.50/2
M!02017277	Q9SX97	0.5	1	2		0.50/2
M!02020887	Q9SX97	0.5	1	2		0.50/2
A9T412	Q9SX96	1	4	29	1.00/22	1.00/2	1.00/4
M!02003065	Q9SX77	1	3	10	1.00/4	1.00/2	1.00/4
M!02015380	Q9SX55	0.516	3	31	0.42/26	1.00/2	1.00/2
M!02001881	Q9SX53	1	3	10	1.00/6	1.00/2	1.00/2
A9TSL1	Q9SX53	0.907	5	43	0.89/35	1.00/2	1.00/4
M!01998922	Q9SX29	0.75	3	12	0.50/6	1.00/2	1.00/4
M!02018438	Q9SX29	0.833	3	12	0.67/6	1.00/2	1.00/4
M!02017336	Q9SX28	0.923	3	13	0.86/7	1.00/2	1.00/4
M!02014779	Q9SX27	0.585	2	94	0.59/91	0.50/2
M!02013564	Q9SX22	1	3	10	1.00/4	1.00/2	1.00/4
M!02023828	Q9SX22	0.6	2	10	0.00/4	1.00/2	1.00/4
A9TDP9	Q9SWS1	0.561	4	57	0.51/49	1.00/2	1.00/4
A9TQK4	Q9SWE5	0.676	5	34	0.61/26	1.00/2	0.75/4
A9REZ2	Q9SWE5	0.853	5	34	0.85/26	1.00/2	0.75/4
A9RS28	Q9SW65	0.68	3	25	0.64/22	1.00/2
A9TSK0	Q9SW65	0.68	3	25	0.64/22	1.00/2
M!02017265	Q9SW65	0.714	2	14	0.67/12	1.00/2
A9SA96	Q9SW65	0.84	3	25	0.82/22	1.00/2
M!01995714	Q9SW55	0.667	1	3	1.00/2
M!02006944	Q9SW44	1	3	14	1.00/8	1.00/2	1.00/4
A9T2K2	Q9SW43	0.95	3	20	0.94/16	1.00/2	1.00/2
A9S723	Q9SW43	0.55	2	20	0.44/16	1.00/2	1.00/2
A9TWL1	Q9SW43	0.95	3	20	0.94/16	1.00/2	1.00/2
M!02013149	Q9SW33	1	3	12	1.00/6	1.00/2	1.00/4
M!02000943	Q9SW18	1	3	12	1.00/6	1.00/2	1.00/4
M!02005319	Q9SVZ8	1	3	22	1.00/16	1.00/2	1.00/4
M!02009021	Q9SVZ8	0.846	3	26	0.80/20	1.00/2	1.00/4
M!02020995	Q9SVZ8	0.846	3	26	0.80/20	1.00/2	1.00/4
A9T572	Q9SVZ6	0.545	3	22	0.33/15	1.00/2	1.00/4
M!02020438	Q9SVY0	0.722	3	18	0.67/12	0.50/2	1.00/4
M!02012276	Q9SVX5	1	2	6		1.00/2	1.00/4
A9U2H5	Q9SVW7	0.923	5	26	0.89/18	1.00/2	1.00/4
M!02024037	Q9SVS7	1	3	10	1.00/4	1.00/2	1.00/4
M!02023931	Q9SVS0	1	3	12	1.00/6	1.00/2	1.00/4
M!01996885	Q9SVN5	0.75	1	4			1.00/3
A9SRC9	Q9SVN5	0.865	5	37	0.85/26	0.50/2	1.00/7
A9TQS1	Q9SVM4	0.981	4	54	0.98/49	1.00/2	1.00/2
M!02024094	Q9SVM4	1	3	12	1.00/8	1.00/2	1.00/2
M!02005074	Q9SVL9	1	3	12	1.00/6	1.00/2	1.00/4
M!02017284	Q9SVL9	1	3	12	1.00/6	1.00/2	1.00/4
M!02000355	Q9SVJ1	0.5	1	2		0.50/2
M!02018667	Q9SVJ1	0.5	1	2		0.50/2
M!02026604	Q9SVJ1	0.5	1	2		0.50/2
A9S9R6	Q9SVI9	0.875	4	24	0.81/16	1.00/2	1.00/4	1.00/2
A9S7R4	Q9SVG6	1	5	26	1.00/20	1.00/2	1.00/2
M!02009997	Q9SVE7	1	2	4		1.00/2	1.00/2
M!02017472	Q9SVE7	1	2	4		1.00/2	1.00/2
M!02018433	Q9SVE7	1	2	4		1.00/2	1.00/2
M!02009091	Q9SVE6	0.5	2	34	0.43/28	0.50/2	1.00/4
M!02017503	Q9SVE6	0.567	3	30	0.50/24	0.50/2	1.00/4
A9RXA0	Q9SVD3	1	1	1
M!02000619	Q9SVD3	1	1	1
M!02008964	Q9SVD0	0.833	3	6	1.00/2	1.00/2	0.50/2
M!02023851	Q9SVD0	0.769	3	26	0.77/22	1.00/2	0.50/2
A9RSR8	Q9SVA6	0.857	4	28	0.81/21	1.00/2	1.00/4
M!02013619	Q9SV96	0.833	3	12	0.67/6	1.00/2	1.00/4
M!02024224	Q9SV96	0.818	3	11	0.80/5	1.00/2	0.75/4
M!01999087	Q9SV88	1	1	2		1.00/2
A9TFZ2	Q9SV88	1	3	7		1.00/2	1.00/4
M!01995570	Q9SV68	0.65	2	20	0.62/8	0.00/4	0.75/8
M!01997650	Q9SV68	0.625	3	8	0.75/4	0.50/2	0.50/2
M!01998374	Q9SV68	0.917	3	12	1.00/6	0.50/2	1.00/4
M!02001393	Q9SV68	0.7	3	10	0.83/6	0.50/2	0.50/2
M!02007795	Q9SV68	0.692	3	13	0.62/8	0.50/2	1.00/3
M!02012054	Q9SV68	0.7	3	10	0.83/6	0.50/2	0.50/2
A9TP09	Q9SV68	0.906	4	53	0.92/47	0.50/2	1.00/3
A9SVG2	Q9SV68	0.825	4	63	0.82/57	0.50/2	1.00/3
M!02024136	Q9SV68	0.909	4	66	0.92/59	0.50/2	1.00/4
M!02024646	Q9SV68	0.9	3	10	1.00/6	0.50/2	1.00/2
M!01997367	Q9SV60	0.5	1	2		0.50/2
Q4A3V4	Q9SV60	0.5	1	2		0.50/2
M!02002284	Q9SV60	0.5	1	2		0.50/2
M!02015244	Q9SV60	0.5	1	2		0.50/2
M!02019981	Q9SV60	0.5	1	2		0.50/2
M!01995812	Q9SV55	1	1	2		1.00/2
M!01998570	Q9SV55	1	1	2		1.00/2
M!02001170	Q9SV55	1	2	6		1.00/2	1.00/4
M!02002193	Q9SV43	0.667	1	18	0.75/16	0.00/2
M!02015728	Q9SV43	0.667	1	18	0.75/16	0.00/2
M!02014110	Q9SV37	1	3	9	1.00/6	1.00/2
A9TWV7	Q9SV37	0.545	2	22	0.38/16	1.00/2	1.00/4
M!02004009	Q9SV23	1	3	12	1.00/6	1.00/2	1.00/4
A9TST3	Q9SV21	0.833	4	30	0.83/23	0.50/2	1.00/4
M!02014032	Q9SV21	0.5	2	4		0.50/2	0.50/2
M!02017937	Q9SV21	0.821	4	28	0.81/21	0.50/2	1.00/4
A9S1Z1	Q9SV21	0.967	4	30	1.00/23	0.50/2	1.00/4
M!02003721	Q9SV12	0.8	2	30	0.89/26	0.00/2	0.50/2
M!02023186	Q9SV12	0.813	2	32	0.89/28	0.00/2	0.50/2
M!02002692	Q9SV11	0.875	2	8	0.83/6	1.00/2
M!02003164	Q9SV11	0.75	2	8	0.67/6	1.00/2
M!02003645	Q9SV11	0.75	2	8	0.67/6	1.00/2
M!02020180	Q9SV11	0.75	2	8	0.67/6	1.00/2
M!02005335	Q9SV06	1	2	6	1.00/4	1.00/2
M!01995272	Q9SV05	0.8	2	10	1.00/7	0.50/2
M!01996958	Q9SV05	0.8	2	10	1.00/7	0.50/2
M!02000171	Q9SV05	0.667	2	12	0.86/7	0.00/2	0.67/3
M!02016971	Q9SV05	0.667	2	12	0.86/7	0.00/2	0.67/3
M!02021925	Q9SV05	0.8	2	10	1.00/7	0.50/2
M!02009688	Q9SV05	1	1	1
M!02003233	Q9SV01	1	3	10	1.00/4	1.00/2	1.00/4
M!02008078	Q9SV00	1	3	10	1.00/4	1.00/2	1.00/4
M!02004813	Q9SUZ7	1	1	4			1.00/4
M!02002037	Q9SUX8	1	3	16	1.00/10	1.00/2	1.00/4
A9RVV6	Q9SUW6	1	1	2	1.00/2
A9RTL1	Q9SUW6	0.729	4	59	0.74/53	1.00/2	0.50/2
A9RP09	Q9SUW6	0.782	4	55	0.80/49	1.00/2	0.50/2
M!01999847	Q9SUW4	1	2	6		1.00/2	1.00/4
M!02000747	Q9SUW4	1	1	2		1.00/2
A9S0E4	Q9SUW4	1	3	10	1.00/7	1.00/2
M!02019713	Q9SUW4	1	1	2		1.00/2
M!02005518	Q9SUW3	0.826	2	23	0.81/21	1.00/2
A9TR29	Q9SUW3	0.623	2	53	0.61/51	1.00/2
M!02019128	Q9SUW2	0.926	3	27	0.91/22	1.00/2	1.00/3
M!01995400	Q9SUW1	0.889	3	9	0.80/5	1.00/2	1.00/2
M!02001058	Q9SUW1	0.889	3	9	0.80/5	1.00/2	1.00/2
M!02012149	Q9SUW1	0.889	3	9	0.80/5	1.00/2	1.00/2
M!02021120	Q9SUW1	1	3	8	1.00/4	1.00/2	1.00/2
M!02024267	Q9SUW1	0.889	3	9	0.80/5	1.00/2	1.00/2
M!02002482	Q9SUV1	0.667	3	15	0.67/9	0.50/2	0.75/4
M!02004226	Q9SUV1	0.8	3	10	1.00/6	0.50/2	0.50/2
M!02008809	Q9SUV1	0.5	1	2			0.50/2
M!02012264	Q9SUV1	0.667	3	15	0.67/9	0.50/2	0.75/4
M!02021403	Q9SUV1	0.667	3	15	0.67/9	0.50/2	0.75/4
M!02019357	Q9SUT5	1	3	13	1.00/6	1.00/2	1.00/5
M!02004653	Q9SUS4	0.5	1	4	1.00/2		0.00/2
A9SUV2	Q9SUR6	0.509	2	161	0.50/157	1.00/2	1.00/2
M!01999609	Q9SUQ2	1	1	1
M!02009772	Q9SUP1	1	3	12	1.00/6	1.00/2	1.00/4
M!02003560	Q9SUP0	1	1	4	1.00/4
A9TKY8	Q9SUP0	1	1	13	1.00/13
A9RYJ2	Q9SUN3	0.809	3	47	0.85/40	0.00/2	0.75/4
M!01997971	Q9SUN3	0.5	1	6		0.00/2	0.75/4
M!02011827	Q9SUN3	0.667	2	6		1.00/2	0.50/4
M!02024545	Q9SUN3	0.667	2	6		1.00/2	0.50/4
M!01999505	Q9SUK9	0.917	3	12	1.00/6	1.00/2	0.75/4
M!02001319	Q9SUI5	1	3	10	1.00/4	1.00/2	1.00/4
M!02004935	Q9SUI5	1	3	10	1.00/4	1.00/2	1.00/4
M!02020577	Q9SUI5	1	3	10	1.00/4	1.00/2	1.00/4
M!02011258	Q9SUI4	0.917	3	12	0.83/6	1.00/2	1.00/4
M!02015946	Q9SUI4	0.917	3	12	0.83/6	1.00/2	1.00/4
M!02021560	Q9SUI4	0.833	3	12	0.67/6	1.00/2	1.00/4
M!02008810	Q9SUH8	1	2	3			1.00/2
M!02009834	Q9SUH8	1	2	3			1.00/2
M!02017432	Q9SUH8	1	2	3			1.00/2
M!02021004	Q9SUH8	1	2	3			1.00/2
M!02021252	Q9SUH8	1	2	3			1.00/2
M!01996147	Q9SUG7	1	3	10	1.00/4	1.00/2	1.00/4
M!02004214	Q9SUG7	1	3	10	1.00/4	1.00/2	1.00/4
A9S447	Q9SUG3	0.939	5	33	0.92/25	1.00/2	1.00/3	1.00/2
A9T8K7	Q9SUF6	1	2	4	1.00/2			1.00/2
M!01999518	Q9SUE3	0.5	1	4	0.50/4
M!02020315	Q9SUE3	0.5	1	2
M!02026687	Q9SUE3	0.5	1	2
M!02000406	Q9SUE0	1	3	8	1.00/2	1.00/2	1.00/4
M!02012980	Q9SUE0	1	3	8	1.00/2	1.00/2	1.00/4
M!02025886	Q9SUC0	1	3	10	1.00/4	1.00/2	1.00/4
M!02021196	Q9SUB4	1	1	1
M!02022480	Q9SUB4	0.719	2	32	0.79/28	0.50/2	0.00/2
A9T2J8	Q9SUB3	1	3	28	1.00/23	1.00/2	1.00/3
M!02021912	Q9SUB2	1	1	2	1.00/2
A9REH8	Q9SUA6	0.892	3	74	0.91/69	0.50/2	1.00/2
A9SRH3	Q9SUA6	0.892	3	74	0.91/69	0.50/2	1.00/2
M!02002153	Q9SUA1	1	1	2		1.00/2
M!02017248	Q9SU93	1	3	10	1.00/4	1.00/2	1.00/4
M!02000031	Q9SU91	0.818	3	22	0.75/16	1.00/2	1.00/4
M!01998842	Q9SU89	1	3	8	1.00/2	1.00/2	1.00/4
M!02003301	Q9SU88	1	3	18	1.00/12	1.00/2	1.00/4
M!01997480	Q9SU83	0.833	2	12	1.00/8	1.00/2	0.00/2
M!02019582	Q9SU83	1	3	14	1.00/8	1.00/2	1.00/4
M!02002865	Q9SU78	0.833	3	12	1.00/6	1.00/2	0.50/4
M!02007562	Q9SU63	1	3	14	1.00/8	1.00/2	1.00/4
A9TBJ3	Q9SU57	0.655	4	113	0.64/108	1.00/2	1.00/2
A9U4C9	Q9SU57	0.675	4	114	0.66/109	1.00/2	1.00/2
A9SIP0	Q9SU57	0.658	4	114	0.64/109	1.00/2	1.00/2
A9TAE3	Q9SU57	0.679	4	112	0.66/107	1.00/2	1.00/2
A9SWH6	Q9SU57	0.675	4	114	0.66/109	1.00/2	1.00/2
M!02021091	Q9SU56	1	3	16	1.00/10	1.00/2	1.00/4
M!02006762	Q9SU50	1	3	10	1.00/4	1.00/2	1.00/4
M!02022762	Q9SU50	1	3	10	1.00/4	1.00/2	1.00/4
M!02025593	Q9SU50	1	3	10	1.00/4	1.00/2	1.00/4
M!02026940	Q9SU50	1	3	10	1.00/4	1.00/2	1.00/4
M!02023602	Q9SU29	0.8	3	10	1.00/4	0.50/2	0.75/4
M!02003852	Q9SU27	1	3	12	1.00/6	1.00/2	1.00/4
M!02013030	Q9SU27	1	3	12	1.00/6	1.00/2	1.00/4
M!02004122	Q9SU24	1	3	14	1.00/8	1.00/2	1.00/4
M!01997651	Q9STY6	0.786	3	14	0.62/8	1.00/2	1.00/4
M!02007153	Q9STY6	0.759	4	29	0.68/22	1.00/2	1.00/4
M!02011965	Q9STY6	0.759	4	29	0.68/22	1.00/2	1.00/4
A9TQ72	Q9STY4	0.833	4	48	0.79/38	1.00/2	1.00/7
M!02016285	Q9STY4	0.667	3	36	0.70/30	0.00/2	0.67/3
M!02016868	Q9STY4	0.727	2	11	1.00/6	0.00/2	0.67/3
M!02020142	Q9STY4	0.895	3	19	0.80/10	1.00/2	1.00/7
M!02000649	Q9STY0	1	3	10	1.00/4	1.00/2	1.00/4
M!02011924	Q9STY0	1	3	10	1.00/4	1.00/2	1.00/4
M!02012541	Q9STY0	1	3	10	1.00/4	1.00/2	1.00/4
M!02017676	Q9STX2	0.962	3	26	1.00/20	0.50/2	1.00/4
A9REY7	Q9STW3	0.985	3	67	1.00/60	1.00/2	1.00/4
M!02018917	Q9STW1	1	3	14	1.00/8	1.00/2	1.00/4
M!02009752	Q9STU5	0.5	1	6	1.00/2		0.25/4
M!02024664	Q9STU3	1	3	12	1.00/6	1.00/2	1.00/4
A9SG84	Q9STT2	1	4	34	1.00/27	1.00/2	1.00/4
A9RIF6	Q9STT2	0.941	4	34	0.93/27	1.00/2	1.00/4
M!02011462	Q9STS7	1	3	10	1.00/4	1.00/2	1.00/4
M!01997639	Q9STS3	1	3	11	1.00/5	1.00/2	1.00/4
A9SA20	Q9STS0	0.5	2	10	0.50/8
A9S9N2	Q9STS0	0.5	2	6	0.50/4
A9U7Y3	Q9STR4	1	1	2	1.00/2
A9SWT3	Q9STR3	1	5	31	1.00/22	1.00/2	1.00/4	1.00/2
M!02012667	Q9STM6	1	1	1
M!02025920	Q9STM6	0.5	1	2		0.50/2
M!02003689	Q9STJ8	0.824	3	17	0.79/14	1.00/2
M!02011297	Q9STI8	1	3	10	1.00/4	1.00/2	1.00/4
M!02016679	Q9STI7	0.5	1	10	0.38/8	1.00/2
M!02018850	Q9STI7	0.5	1	10	0.38/8	1.00/2
M!02024177	Q9STI7	0.5	1	10	0.62/8	0.00/2
M!02005861	Q9STH8	0.5	1	2
M!01996359	Q9STH8	0.5	1	2
M!01996461	Q9STH8	0.5	1	2
M!01998160	Q9STH8	0.5	1	2
M!02000110	Q9STH8	0.5	1	2
M!02000554	Q9STH8	0.5	1	2
M!02003001	Q9STH8	0.5	1	2
M!02004068	Q9STH8	0.5	1	2
M!02006953	Q9STH8	0.5	1	2
M!02010769	Q9STH8	0.5	1	2
M!02011743	Q9STH8	0.5	1	2
M!02016592	Q9STH8	0.5	1	2
M!02017603	Q9STH8	0.5	1	2
M!02017925	Q9STH8	0.5	1	2
M!02018880	Q9STH8	0.5	1	2
M!02022788	Q9STH8	0.5	1	2
M!02027122	Q9STH8	0.5	1	2
M!02007332	Q9STH7	1	2	6		1.00/2	1.00/4
A9SJ00	Q9STH7	1	4	11	1.00/4	1.00/2	1.00/4
M!01997798	Q9STH0	1	1	2	1.00/2
M!02012440	Q9STH0	1	1	4	1.00/4
M!02003524	Q9STH0	1	1	2	1.00/2
M!02020455	Q9STH0	0.75	1	4	0.75/4
M!02000087	Q9STG9	0.786	3	14	0.62/8	1.00/2	1.00/4
M!02008826	Q9STG9	0.786	3	14	0.62/8	1.00/2	1.00/4
M!01998138	Q9STG6	1	3	14	1.00/8	1.00/2	1.00/4
M!02000413	Q9STF2	0.875	3	8	1.00/2	1.00/2	0.75/4
M!02025048	Q9STE7	0.5	1	2		0.50/2
M!02003143	Q9STE7	1	1	1
A9RS01	Q9SSS7	0.912	4	34	0.89/27	1.00/2	1.00/4
M!02013369	Q9SSS7	1	3	12	1.00/8	1.00/2	1.00/2
A9TF20	Q9SSS7	0.912	4	34	0.89/27	1.00/2	1.00/4
M!02016479	Q9SSS6	1	1	2	1.00/2
M!02006825	Q9SSR6	0.563	1	16	0.64/14		0.00/2
A9T0A6	Q9SSR2	0.808	4	26	0.79/19	1.00/2	0.75/4
A9S4V3	Q9SSR2	0.821	4	28	0.81/21	1.00/2	0.75/4
M!02009862	Q9SSR1	1	3	12	1.00/6	1.00/2	1.00/4
M!02023237	Q9SSQ0	1	3	22	1.00/18	1.00/2	1.00/2
M!02013776	Q9SSP6	1	1	1
M!02017077	Q9SSP6	0.5	1	4		1.00/2	0.00/2
A9S2A5	Q9SSP4	1	5	55	1.00/47	1.00/2	1.00/4
A9S2A7	Q9SSP4	1	5	57	1.00/49	1.00/2	1.00/4
A9RWY5	Q9SSN0	0.583	3	12	0.20/5	0.50/2	1.00/4
A9SXG0	Q9SSN0	0.583	3	12	0.20/5	0.50/2	1.00/4
M!02024823	Q9SSN0	0.917	4	12	1.00/5	0.50/2	1.00/4
M!01999855	Q9SSM0	0.667	1	3	1.00/2
M!02003463	Q9SSM0	0.909	1	11	1.00/10
M!02011831	Q9SSM0	0.909	1	11	1.00/10
M!02025139	Q9SSM0	0.833	1	12	0.91/11
M!02008125	Q9SSK1	0.875	4	48	0.85/41	1.00/2	1.00/4
M!02010068	Q9SSK1	0.842	3	19	0.77/13	1.00/2	1.00/4
M!02002914	Q9SSG6	1	1	2			1.00/2
A9RP84	Q9SSG6	1	1	2			1.00/2
M!02001794	Q9SSG3	1	1	1
M!02007333	Q9SSG3	0.769	4	39	0.72/32	1.00/2	1.00/4
M!02008903	Q9SSG3	1	3	14	1.00/8	1.00/2	1.00/4
M!02010372	Q9SSG2	0.682	3	22	0.63/19	1.00/2
M!02008353	Q9SSF9	0.643	3	14	0.50/8	1.00/2	0.75/4
A9RZ67	Q9SSF1	0.733	4	30	0.74/23	0.50/2	0.75/4
M!02001959	Q9SSF1	0.7	3	10	0.67/6	0.50/2	1.00/2
A9ST79	Q9SSF1	0.625	4	32	0.60/25	0.50/2	0.75/4
M!02005846	Q9SSD2	0.917	4	48	0.93/41	1.00/2	0.75/4
A9U2F5	Q9SSD2	0.958	4	48	0.98/41	1.00/2	0.75/4
M!02018410	Q9SSD1	1	3	9	1.00/4	1.00/2	1.00/3
M!02014966	Q9SSC0	1	2	20	1.00/8	0.00/4	1.00/8
M!02023451	Q9SSB8	1	3	8	1.00/4	1.00/2	1.00/2
A9SP33	Q9SSB8	1	4	36	1.00/31	1.00/2	1.00/2
A9S5I6	Q9SSB5	0.768	4	82	0.76/75	1.00/2	0.75/4
A9T1P2	Q9SSB5	0.775	4	80	0.77/73	1.00/2	0.75/4
M!01997937	Q9SSA5	1	3	14	1.00/8	1.00/2	1.00/4
M!02004582	Q9SSA5	1	3	14	1.00/8	1.00/2	1.00/4
A9T157	Q9SSA5	0.938	5	32	0.91/23	1.00/2	1.00/4	1.00/2
M!02024166	Q9SSA4	0.5	1	4	1.00/2
M!02025443	Q9SSA4	0.5	1	4	1.00/2
M!02003055	Q9SS95	1	1	2	1.00/2
M!02004384	Q9SS95	0.7	2	10	0.75/8	0.50/2
M!02010601	Q9SS95	1	1	2	1.00/2
M!02007013	Q9SS94	0.571	2	21	0.40/15	1.00/2	1.00/4
M!02024442	Q9SS89	0.625	2	16	0.40/10	1.00/2	1.00/4
M!02003440	Q9SS82	0.6	2	10	0.00/4	1.00/2	1.00/4
M!02006059	Q9SS82	1	3	10	1.00/4	1.00/2	1.00/4
M!02008715	Q9SS82	0.6	2	10	0.00/4	1.00/2	1.00/4
M!02012134	Q9SS79	1	2	6	1.00/4	1.00/2
M!02016624	Q9SS79	1	2	4	1.00/2	1.00/2
M!01998595	Q9SS65	0.75	3	16	0.67/12	1.00/2	1.00/2
M!02000984	Q9SS65	0.75	3	16	0.67/12	1.00/2	1.00/2
A9SR25	Q9SS65	0.938	4	64	0.93/59	1.00/2	1.00/2
M!02005056	Q9SS65	0.75	3	16	0.67/12	1.00/2	1.00/2
M!02008963	Q9SS65	0.75	3	16	0.67/12	1.00/2	1.00/2
M!02013170	Q9SS65	0.75	3	16	0.67/12	1.00/2	1.00/2
M!02025361	Q9SS65	0.75	3	16	0.67/12	1.00/2	1.00/2
A9SIN3	Q9SS61	0.564	4	39	0.50/32	1.00/2	0.75/4
M!02015813	Q9SS53	0.892	5	37	0.86/29	1.00/2	1.00/4
M!02025570	Q9SS48	1	3	12	1.00/6	1.00/2	1.00/4
A9TT54	Q9SS40	0.634	2	93	0.66/88	0.50/2	0.00/2
A9SHP1	Q9SS40	0.615	2	96	0.64/91	0.50/2	0.00/2
M!02003394	Q9SS39	0.5	1	6	0.25/4	1.00/2
A9TY82	Q9SS35	0.875	1	8	0.88/8
A9TB91	Q9SS35	0.833	1	18	0.83/18
A9TXA2	Q9SS35	0.75	1	16	0.75/16
A9TTH0	Q9SS35	1	1	2	1.00/2
A9TF16	Q9SS35	0.5	1	12	0.50/12
M!02012207	Q9SS33	0.813	3	16	0.80/10	1.00/2	0.75/4
M!02013682	Q9SS31	0.667	2	3			0.50/2
K9Y423	Q9SRY6	0.5	2	4		0.50/2	0.50/2
M!02006255	Q9SRY6	0.5	2	4		0.50/2	0.50/2
A9SDQ5	Q9SRY4	0.92	4	25	0.89/18	1.00/2	1.00/4
M!01995388	Q9SRX9	0.818	2	11	0.88/8	1.00/2
M!02018251	Q9SRX9	0.636	2	11	0.62/8	1.00/2
Q09HT5	Q9SRW9	0.688	4	16	0.75/8	1.00/2	0.25/4
A9S910	Q9SRW9	0.818	3	11	0.75/8	1.00/2
A9SS22	Q9SRW9	0.818	3	11	0.75/8	1.00/2
A9TJ92	Q9SRW9	0.818	3	11	0.75/8	1.00/2
A9TJ93	Q9SRW9	0.818	3	11	0.75/8	1.00/2
M!02014843	Q9SRW9	0.818	3	11	0.75/8	1.00/2
A9SS17	Q9SRW9	0.818	3	11	0.75/8	1.00/2
Q09HT6	Q9SRW9	0.818	3	11	0.75/8	1.00/2
M!02001724	Q9SRV3	1	2	6		1.00/2	1.00/4
M!02018824	Q9SRV3	1	2	3		1.00/2
M!02019054	Q9SRV3	1	2	6		1.00/2	1.00/4
M!02023235	Q9SRV3	1	1	2		1.00/2
M!02026735	Q9SRV2	1	3	9	1.00/4	1.00/2	1.00/3
A9T0Y5	Q9SRV1	0.842	4	95	0.83/88	1.00/2	1.00/4
A9TWM0	Q9SRV1	0.688	4	93	0.66/86	1.00/2	1.00/4
M!02006867	Q9SRU2	0.786	3	14	0.62/8	1.00/2	1.00/4
M!02021700	Q9SRU2	1	3	14	1.00/8	1.00/2	1.00/4
A9SX10	Q9SRT9	0.5	3	50	0.47/43	0.50/2	0.75/4
A9SCU3	Q9SRT9	0.5	3	50	0.47/43	0.50/2	0.75/4
A9SX11	Q9SRT9	0.5	3	50	0.47/43	0.50/2	0.75/4
A9SCU2	Q9SRT9	0.5	3	50	0.47/43	0.50/2	0.75/4
M!01996633	Q9SRT8	1	3	14	1.00/8	1.00/2	1.00/4
M!01997174	Q9SRS9	1	3	10	1.00/4	1.00/2	1.00/4
M!02021500	Q9SRS9	1	3	10	1.00/4	1.00/2	1.00/4
M!02024764	Q9SRS6	1	4	16	1.00/9	1.00/2	1.00/4
M!02001128	Q9SRR7	0.5	1	4	1.00/2		0.00/2
M!02026473	Q9SRR0	1	2	4		1.00/2	1.00/2
M!02000613	Q9SRQ4	0.8	4	30	0.76/25	1.00/2	1.00/2
M!02000920	Q9SRP6	1	3	14	1.00/8	1.00/2	1.00/4
M!02021545	Q9SRP6	1	3	14	1.00/8	1.00/2	1.00/4
M!01995458	Q9SRP5	0.6	1	10	1.00/2	0.00/4	0.00/4
M!02022952	Q9SRP5	0.5	1	4		1.00/2	0.00/2
M!02017960	Q9SRL4	0.929	3	14	1.00/8	1.00/2	0.75/4
A9SRS9	Q9SRK7	0.952	5	42	0.94/34	1.00/2	1.00/4
A9RCY9	Q9SRK6	0.632	3	68	0.56/34	0.00/10	0.50/20			1.00/4
M!02007640	Q9SRI3	1	3	8	1.00/2	1.00/2	1.00/4
A9TYQ6	Q9SRH6	0.686	5	51	0.64/44	1.00/2	1.00/3
A9RQZ3	Q9SRH6	0.686	5	51	0.64/44	1.00/2	1.00/3
A9TTQ2	Q9SRH5	0.63	5	81	0.60/73	1.00/2	0.75/4
A9TKC4	Q9SRH5	0.519	4	81	0.48/73	1.00/2	0.75/4
M!02023489	Q9SRE0	1	3	10	1.00/4	1.00/2	1.00/4
A9TJL4	Q9SR92	0.762	4	21	0.64/14	1.00/2	1.00/4
M!01998741	Q9SR79	0.854	5	41	0.82/33	1.00/2	1.00/4
M!02003631	Q9SR77	0.833	3	12	0.67/6	1.00/2	1.00/4
A9RXD9	Q9SR73	0.932	3	59	1.00/35	0.00/8	0.67/12	1.00/4
M!02008800	Q9SR73	0.831	2	71	0.91/35	0.00/12	0.83/18	0.00/6
M!02006101	Q9SR71	1	2	6		1.00/2	1.00/4
M!02008664	Q9SR70	0.75	3	12	0.50/6	1.00/2	1.00/4
M!02018883	Q9SR67	1	3	8	1.00/2		1.00/4	1.00/2
M!02022797	Q9SR67	0.667	1	6	0.00/2		1.00/4
M!01998729	Q9SR66	0.667	1	3		1.00/2
M!02009983	Q9SR66	0.667	1	3		1.00/2
M!01996930	Q9SR62	0.5	1	4		1.00/2	0.00/2
M!02003826	Q9SR62	0.929	3	14	1.00/8	1.00/2	0.75/4
M!02019136	Q9SR62	0.5	1	4		1.00/2	0.00/2
A9TNN7	Q9SR52	1	4	31	1.00/21	1.00/2	1.00/7
A9RFH4	Q9SR48	0.591	2	22	0.55/20	1.00/2
A9RF24	Q9SR43	1	4	15	1.00/6	1.00/2	1.00/4	1.00/3
M!02013046	Q9SR32	1	3	10	1.00/4	1.00/2	1.00/4
M!02008597	Q9SR19	1	3	12	1.00/6	1.00/2	1.00/4
A9T6V1	Q9SR18	1	3	12	1.00/6	1.00/2	1.00/4
M!01996299	Q9SR15	1	3	14	1.00/8	1.00/2	1.00/4
M!01998225	Q9SR09	1	3	10	1.00/4	1.00/2	1.00/4
M!01999843	Q9SR02	0.857	2	7	1.00/4	1.00/2
M!02011148	Q9SR02	1	1	1
M!02018649	Q9SR02	0.75	2	4		1.00/2	0.50/2
M!02023161	Q9SR02	0.75	2	4		1.00/2	0.50/2
A9S1M0	Q9SQZ9	0.61	5	41	0.52/33	1.00/2	1.00/4
M!02017681	Q9SQZ9	1	3	8	1.00/4	1.00/2	1.00/2
A9RR90	Q9SQZ0	0.587	3	75	0.58/67	0.00/2	1.00/4
M!02002409	Q9SQZ0	0.5	1	14	0.38/8	0.00/2	1.00/4
M!01995875	Q9SQV1	1	3	11	1.00/6	1.00/2	1.00/3
M!02011990	Q9SQV1	1	3	11	1.00/6	1.00/2	1.00/3
M!02020388	Q9SQV1	0.802	4	81	0.79/76	1.00/2	1.00/2
A9TW15	Q9SQV0	0.5	2	54	0.46/48	1.00/2	0.75/4
M!02002097	Q9SQU6	0.5	1	2			0.50/2
M!02019153	Q9SQU6	0.824	2	17	0.92/13	1.00/2	0.00/2
M!02026731	Q9SQU6	0.875	2	16	1.00/12	1.00/2	0.00/2
M!02021799	Q9SQT8	0.706	3	34	0.76/25	1.00/2	0.40/5
A9U010	Q9SQT5	1	4	34	1.00/18	0.00/4	1.00/8	1.00/2		1.00/2
A9S5L5	Q9SQN2	0.873	5	63	0.86/57	1.00/2	1.00/2
M!02020833	Q9SQK3	0.857	2	7	1.00/4	1.00/2
M!02022622	Q9SQK3	0.857	2	7	1.00/4	1.00/2
M!02014109	Q9SQI8	0.857	3	14	1.00/8	1.00/2	0.50/4
M!02021360	Q9SQI8	0.857	3	14	1.00/8	1.00/2	0.50/4
M!02026874	Q9SQI8	0.857	3	14	1.00/8	1.00/2	0.50/4
A9RW33	Q9SQH6	0.714	2	21	0.78/18	0.50/2
Q5TK28	Q9SQH6	0.714	2	21	0.78/18	0.50/2
A9RN82	Q9SQH6	0.714	2	21	0.78/18	0.50/2
M!02001163	Q9SQG2	1	3	10	1.00/6	1.00/2	1.00/2
A9U4U3	Q9SQG2	1	4	27	1.00/20	1.00/2	1.00/4
A9RHV6	Q9SQG2	1	4	27	1.00/20	1.00/2	1.00/4
M!01999310	Q9SPU7	1	3	10	1.00/4	1.00/2	1.00/4
A9TG75	Q9SPK5	1	4	23	1.00/16	1.00/2	1.00/4
M!02020637	Q9SPG5	0.5	1	4		1.00/2	0.00/2
M!02022867	Q9SPG5	0.5	2	6	1.00/2	0.50/2	0.00/2
M!01997738	Q9SPG3	0.667	1	6	1.00/4		0.00/2
M!02001275	Q9SPG1	0.571	3	14	0.50/10	1.00/2	0.50/2
A9SH57	Q9SPG1	0.6	2	65	0.62/60	1.00/2	0.00/2
A9TY02	Q9SP08	1	5	25	1.00/16	1.00/2	1.00/4	1.00/2
A9U2N8	Q9SNY3	0.913	4	23	1.00/16	0.50/2	0.75/4
M!02001134	Q9SNY3	0.667	1	3			1.00/2
M!02003141	Q9SNY3	0.913	4	23	1.00/16	0.50/2	0.75/4
M!02018595	Q9SNY3	0.92	4	25	1.00/18	0.50/2	0.75/4
M!02019777	Q9SNE1	0.667	2	6	0.50/4	1.00/2
M!02003162	Q9SNE1	0.5	1	4	0.00/2	1.00/2
M!02005548	Q9SNE1	1	1	2		1.00/2
M!02008929	Q9SNE1	1	1	2		1.00/2
M!02010011	Q9SNE1	1	2	4	1.00/2	1.00/2
M!02026682	Q9SNE1	1	2	4	1.00/2	1.00/2
A9TIU0	Q9SNE1	0.667	1	3		1.00/2
M!02020718	Q9SND4	1	1	2	1.00/2
M!02013460	Q9SND4	0.5	1	4		0.00/2	1.00/2
M!01997711	Q9SND4	0.5	1	2		0.50/2
M!02017302	Q9SND4	0.75	2	4	1.00/2	0.50/2
M!02023328	Q9SND3	0.833	2	6		1.00/2	0.75/4
M!02026615	Q9SND3	0.833	2	6		1.00/2	0.75/4
M!02027040	Q9SND3	0.714	3	14	0.62/8	1.00/2	0.75/4
M!02009123	Q9SNC6	0.5	1	2		0.50/2
A9RBM8	Q9SNC3	1	1	2	1.00/2
M!02014891	Q9SNC1	0.5	2	6	0.50/4	0.50/2
M!02008322	Q9SNC1	0.5	1	8	0.67/6	0.00/2
M!02010732	Q9SNC0	0.5	1	2			0.50/2
A9RFD9	Q9SNB7	0.85	4	20	0.85/13	1.00/2	0.75/4
M!02012162	Q9SNB6	0.524	2	21	0.59/17	0.00/2	0.50/2
M!02009083	Q9SNB6	0.52	2	25	0.57/21	0.00/2	0.50/2
M!02010004	Q9SNB5	0.667	2	6	0.50/4	1.00/2
M!02019187	Q9SNB5	1	2	4	1.00/2	1.00/2
M!01997681	Q9SN96	1	1	2	1.00/2
A9T9N8	Q9SN95	0.982	4	109	0.98/101	1.00/2	1.00/4			1.00/2
M!02002732	Q9SN88	0.75	3	16	0.60/10	1.00/2	1.00/4
M!01999955	Q9SN86	0.917	3	12	1.00/6	0.50/2	1.00/4
M!02019017	Q9SN86	0.917	3	12	1.00/6	0.50/2	1.00/4
M!02026597	Q9SN79	0.5	3	48	0.50/40	0.00/2	0.75/4
M!01996700	Q9SN73	1	3	8	1.00/2	1.00/2	1.00/4
M!01995612	Q9SN36	0.9	3	10	1.00/6	1.00/2	0.50/2
M!02004128	Q9SN36	0.929	3	14	1.00/10	1.00/2	0.50/2
A9RAW3	Q9SN36	0.98	4	50	1.00/45	1.00/2	0.50/2
M!02021886	Q9SN36	0.929	3	14	1.00/10	1.00/2	0.50/2
A9SCG1	Q9SN29	0.667	3	18	0.46/11	1.00/2	1.00/4
A9SYE3	Q9SN29	0.944	4	18	0.91/11	1.00/2	1.00/4
M!02011895	Q9SN27	1	1	1
A9TZJ4	Q9SN26	0.515	2	33	0.47/30	1.00/2
M!02011195	Q9SN22	0.571	2	14	0.75/8	1.00/2	0.00/4
M!02000513	Q9SN19	1	3	10	1.00/4	1.00/2	1.00/4
M!02003605	Q9SN13	1	3	14	1.00/8	1.00/2	1.00/4
M!02017893	Q9SN13	1	3	14	1.00/8	1.00/2	1.00/4
A9TXI3	Q9SN11	0.701	3	87	0.71/82	1.00/2	0.00/2
A9RRR5	Q9SN11	0.652	3	92	0.66/87	1.00/2	0.00/2
M!02011931	Q9SN11	0.5	1	2			0.50/2
A9RWT5	Q9SN09	0.92	3	25	0.91/21	1.00/2	1.00/2
M!02026075	Q9SMY8	1	3	10	1.00/4	1.00/2	1.00/4
M!02001056	Q9SMY8	1	3	10	1.00/4	1.00/2	1.00/4
M!02019061	Q9SMY8	0.667	2	6		1.00/2	0.50/4
M!02026359	Q9SMY8	1	3	10	1.00/4	1.00/2	1.00/4
M!01997165	Q9SMY6	0.5	1	6		0.00/2	0.75/4
M!02026967	Q9SMY6	0.5	1	6		0.00/2	0.75/4
A9TB80	Q9SMX5	0.5	1	4	0.50/4
A9TEL6	Q9SMX5	0.5	1	4	0.50/4
M!02002291	Q9SMV7	0.917	3	12	0.83/6	1.00/2	1.00/4
M!01999983	Q9SMV6	0.714	5	28	0.65/20	0.50/2	1.00/4
M!02000505	Q9SMV6	0.75	2	4		0.50/2	1.00/2
A9S636	Q9SMV6	0.929	5	28	0.95/20	0.50/2	1.00/4
A9RUD0	Q9SMU4	0.667	1	12	0.67/12
M!02006430	Q9SMU4	0.667	2	6	0.50/4	1.00/2
M!01996671	Q9SMU2	0.929	2	14	1.00/12	0.50/2
M!02007531	Q9SMU2	1	3	15	1.00/12	1.00/2
M!02007853	Q9SMU2	0.929	2	14	1.00/12	0.50/2
M!02000470	Q9SMT7	0.779	4	68	0.75/61	1.00/2	1.00/4
M!01997096	Q9SMS3	0.75	2	4		0.50/2	1.00/2
M!02018017	Q9SMS3	0.75	2	4		0.50/2	1.00/2
M!02023831	Q9SMS0	1	3	10	1.00/4	1.00/2	1.00/4
M!02003309	Q9SMR9	1	2	6		1.00/2	1.00/4
M!02013533	Q9SMR9	1	2	6		1.00/2	1.00/4
A9SK00	Q9SMR5	1	4	22	1.00/15	1.00/2	1.00/4
M!02009445	Q9SMR2	1	3	22	1.00/16	1.00/2	1.00/4
A9RD88	Q9SMN1	0.911	5	45	0.89/37	1.00/2	1.00/4
M!02027013	Q9SMN1	0.907	5	43	0.89/35	1.00/2	1.00/4
M!02008621	Q9SMN0	0.5	1	2
M!02009881	Q9SMM7	0.728	3	184	0.72/181	1.00/2
M!01996150	Q9SM27	0.5	1	2		0.50/2
M!02002823	Q9SM23	1	2	8	1.00/6	1.00/2
M!02004161	Q9SM23	0.6	2	5	1.00/2		0.00/2
M!02010260	Q9SM23	0.778	2	9	1.00/6		0.00/2
M!02020276	Q9SM23	1	2	8	1.00/6	1.00/2
M!02002943	Q9SM02	0.667	2	3			0.50/2
A9U1T8	Q9SM02	0.5	1	2	0.50/2
M!02006517	Q9SM02	0.667	2	3			0.50/2
M!02013594	Q9SM02	0.958	3	24	1.00/18	1.00/2	0.75/4
M!02012796	Q9SLU1	1	3	18	1.00/12	1.00/2	1.00/4
M!02007635	Q9SLT8	1	3	10	1.00/4	1.00/2	1.00/4
M!02000662	Q9SLN0	1	3	14	1.00/8	1.00/2	1.00/4
M!02024872	Q9SLN0	1	3	12	1.00/8	1.00/2	1.00/2
M!02021367	Q9SLM4	0.667	2	12	1.00/6	1.00/2	0.00/4
M!02007008	Q9SLK6	1	3	16	1.00/10	1.00/2	1.00/4
A9SY94	Q9SLK6	1	4	73	1.00/66	1.00/2	1.00/4
A9TJK1	Q9SLK0	0.519	4	52	0.55/44	0.50/2	0.00/4
M!01995575	Q9SLI8	1	3	20	1.00/14	1.00/2	1.00/4
M!01999135	Q9SLI8	1	3	18	1.00/14	1.00/2	1.00/2
A9TA03	Q9SLI8	0.854	4	41	0.83/36	1.00/2	1.00/2
A9T0P3	Q9SLI8	0.93	4	43	0.92/36	1.00/2	1.00/4
M!02026467	Q9SLI8	1	3	20	1.00/14	1.00/2	1.00/4
M!01995244	Q9SLI4	1	3	8	1.00/2	1.00/2	1.00/4
M!02008913	Q9SLI4	1	3	8	1.00/2	1.00/2	1.00/4
M!02004160	Q9SLI0	1	1	1
M!02011619	Q9SLF3	0.875	3	16	0.90/10	0.50/2	1.00/4
M!02015488	Q9SLF3	0.875	3	16	0.90/10	0.50/2	1.00/4
M!02025542	Q9SLF3	0.875	3	16	0.90/10	0.50/2	1.00/4
M!02009741	Q9SLE0	1	3	12	1.00/6	1.00/2	1.00/4
M!01995885	Q9SLD9	0.643	2	14	0.38/8	1.00/2	1.00/4
M!02009701	Q9SLD9	0.643	2	14	0.38/8	1.00/2	1.00/4
M!02023848	Q9SLD9	0.643	2	14	0.38/8	1.00/2	1.00/4
M!02023876	Q9SLD9	0.643	2	14	0.38/8	1.00/2	1.00/4
M!02007426	Q9SLD2	1	3	11	1.00/5	1.00/2	1.00/4
M!02024988	Q9SLD2	1	3	11	1.00/5	1.00/2	1.00/4
M!02025082	Q9SLC6	1	3	10	1.00/6	1.00/2	1.00/2
M!02026699	Q9SLC6	1	3	10	1.00/6	1.00/2	1.00/2
M!01999429	Q9SLC0	1	3	8	1.00/2	1.00/2	1.00/4
M!02009073	Q9SLB8	1	1	2		1.00/2
M!02010734	Q9SLB8	1	1	2		1.00/2
M!02015893	Q9SLB8	1	1	1
M!02025259	Q9SLB8	1	1	2		1.00/2
M!02026415	Q9SLB8	1	1	1
M!01999934	Q9SLA8	1	3	12	1.00/6	1.00/2	1.00/4
M!02016031	Q9SLA8	1	3	12	1.00/6	1.00/2	1.00/4
M!02004297	Q9SLA6	0.9	3	10	1.00/4	1.00/2	0.75/4
A9SZV0	Q9SLA2	0.895	5	38	0.87/30	1.00/2	1.00/4
A9RY81	Q9SLA2	0.789	5	38	0.73/30	1.00/2	1.00/4
A9STU7	Q9SLA2	0.789	5	38	0.73/30	1.00/2	1.00/4
A9SMW3	Q9SLA2	0.789	5	38	0.73/30	1.00/2	1.00/4
M!02000347	Q9SL92	1	3	14	1.00/8	1.00/2	1.00/4
A9TVI1	Q9SL91	1	4	13	1.00/6	1.00/2	1.00/4
M!02019523	Q9SL78	0.909	3	11	1.00/7	1.00/2	0.50/2
M!02015570	Q9SL76	1	3	11	1.00/4	1.00/2	1.00/5
M!02022779	Q9SL76	1	3	11	1.00/4	1.00/2	1.00/5
A9RJ42	Q9SL67	0.927	4	82	0.92/75	1.00/2	1.00/4
A9SRU1	Q9SL67	0.974	4	78	0.97/71	1.00/2	1.00/4
A9REE1	Q9SL67	0.963	4	80	0.96/73	1.00/2	1.00/4
A9RG78	Q9SL65	0.762	2	126	0.79/121	0.00/2	0.00/2
A9RTU8	Q9SL65	0.672	2	125	0.69/120	0.00/2	0.00/2
M!02015269	Q9SL65	0.771	2	35	0.87/30	0.00/2	0.00/2
M!02021640	Q9SL65	0.6	1	10	1.00/6	0.00/2	0.00/2
M!01999975	Q9SL43	0.724	4	29	0.64/22	1.00/2	1.00/4
A9RW23	Q9SL42	0.944	4	18	1.00/11	0.50/2	1.00/4
A9TJ01	Q9SL42	0.85	4	20	0.85/13	0.50/2	1.00/4
M!02020492	Q9SL33	0.5	2	16	0.58/12	0.50/2	0.00/2
M!02019762	Q9SL05	1	3	12	1.00/6	1.00/2	1.00/4
M!02024983	Q9SL05	0.917	3	12	0.83/6	1.00/2	1.00/4
M!02016408	Q9SL02	1	3	14	1.00/8	1.00/2	1.00/4
A9SPK9	Q9SKZ7	1	1	2	1.00/2
M!01995516	Q9SKZ5	0.982	4	56	0.98/49	1.00/2	1.00/4
M!02013249	Q9SKZ5	1	3	12	1.00/6	1.00/2	1.00/4
M!02017874	Q9SKZ5	1	3	12	1.00/6	1.00/2	1.00/4
M!02015492	Q9SKZ1	0.9	3	10	1.00/4	1.00/2	0.75/4
M!02026240	Q9SKZ1	0.9	3	10	1.00/4	1.00/2	0.75/4
A9SDC7	Q9SKZ0	0.961	4	51	0.96/45	1.00/2		1.00/2		1.00/2
M!01999365	Q9SKZ0	0.5	1	2			0.50/2
M!02001801	Q9SKZ0	0.5	1	2			0.50/2
M!02007673	Q9SKZ0	1	1	2	1.00/2
M!02013489	Q9SKZ0	0.5	1	2			0.50/2
M!02000686	Q9SKY8	0.667	2	3			0.50/2
M!02023570	Q9SKY8	0.5	1	2			0.50/2
M!02025656	Q9SKY8	0.5	1	2			0.50/2
M!01996816	Q9SKX5	0.982	5	55	0.98/47	1.00/2	1.00/4
M!02004312	Q9SKX5	1	3	14	1.00/8	1.00/2	1.00/4
M!02025215	Q9SKU8	1	3	14	1.00/8	1.00/2	1.00/4
M!01996584	Q9SKU1	1	2	6	1.00/4	1.00/2
A9RIQ2	Q9SKU1	0.625	2	8	0.40/5	1.00/2
M!02011830	Q9SKU1	1	2	10	1.00/8	1.00/2
M!02016090	Q9SKT5	1	2	10	1.00/6		1.00/4
M!02013482	Q9SKT0	1	3	14	1.00/8	1.00/2	1.00/4
M!02024475	Q9SKT0	1	3	14	1.00/8	1.00/2	1.00/4
M!01995567	Q9SKS8	1	3	12	1.00/6	1.00/2	1.00/4
M!01998472	Q9SKS8	1	3	12	1.00/6	1.00/2	1.00/4
A9TG58	Q9SKS7	0.968	5	31	0.96/23	1.00/2	1.00/4
A9U2W5	Q9SKS7	0.968	5	31	0.96/23	1.00/2	1.00/4
M!02003581	Q9SKR7	1	3	8	1.00/2	1.00/2	1.00/4
M!02016593	Q9SKQ7	0.5	1	2			0.50/2
A9TK88	Q9SKQ0	0.573	3	82	0.59/75	0.50/2	0.50/4
M!01996994	Q9SKP6	0.75	2	4		0.50/2	1.00/2
A9RB04	Q9SKP6	0.929	4	28	0.91/21	1.00/2	1.00/3			1.00/2
M!02000437	Q9SKP6	0.75	3	8	1.00/4	0.50/2	0.50/2
A9RZK9	Q9SKP6	0.929	4	28	0.91/21	1.00/2	1.00/3			1.00/2
M!02004579	Q9SKP6	1	3	10	1.00/4	1.00/2	1.00/4
M!02006589	Q9SKP6	1	3	10	1.00/4	1.00/2	1.00/4
M!02013103	Q9SKP6	1	3	10	1.00/4	1.00/2	1.00/4
M!02014019	Q9SKN6	0.5	1	4		1.00/2	0.00/2
M!01997138	Q9SKN1	1	3	12	1.00/6	1.00/2	1.00/4
M!02025596	Q9SKN1	1	3	12	1.00/6	1.00/2	1.00/4
A9T273	Q9SKL6	1	4	24	1.00/17	1.00/2	1.00/4
A9TYK1	Q9SKL4	0.793	5	29	0.71/21	1.00/2	1.00/4
A9T485	Q9SKL4	1	5	29	1.00/21	1.00/2	1.00/4
M!02013725	Q9SKK3	0.9	2	10	0.88/8	1.00/2
M!02006557	Q9SKK3	0.5	1	10	0.38/8	1.00/2
M!02001101	Q9SKK0	1	2	14	1.00/12	1.00/2
M!02024795	Q9SKK0	1	2	14	1.00/12	1.00/2
A9SXW9	Q9SKJ7	0.756	5	86	0.74/78	1.00/2	0.75/4
A9T1W8	Q9SKJ7	0.759	5	87	0.75/79	1.00/2	0.75/4
A9S5K2	Q9SKJ7	0.759	5	87	0.75/79	1.00/2	0.75/4
A9SGC0	Q9SKJ6	0.935	4	31	0.92/24	1.00/2	1.00/4
M!02005214	Q9SKI3	0.6	2	5	0.00/2	1.00/2
A9TK82	Q9SKI3	0.889	4	9	0.80/5	1.00/2
M!02013248	Q9SKI3	0.667	2	6	0.50/4	1.00/2
A9S6R4	Q9SKI2	0.813	4	32	0.76/25	1.00/2	1.00/4
M!02016131	Q9SKI2	0.7	3	10	0.50/6	1.00/2	1.00/2
M!01997391	Q9SKH9	1	1	2		1.00/2
A9SUG9	Q9SKC9	0.9	5	20	0.83/12	1.00/2	1.00/4
A9SE49	Q9SKC9	1	5	20	1.00/12	1.00/2	1.00/4
M!01995673	Q9SKC5	0.5	1	4	1.00/2		0.00/2
M!02009529	Q9SKB3	1	3	10	1.00/4	1.00/2	1.00/4
M!02020599	Q9SKB3	1	3	10	1.00/4	1.00/2	1.00/4
M!02005394	Q9SKB2	0.833	2	6	1.00/4	0.50/2
M!02009770	Q9SKB2	0.889	3	9	1.00/4	0.50/2	1.00/3
A9T6P3	Q9SKA5	1	4	8		1.00/2	1.00/4
M!02005591	Q9SK84	0.7	3	30	0.62/24	1.00/2	1.00/4
A9RQX9	Q9SK84	0.7	4	60	0.66/53	1.00/2	1.00/4
M!02007245	Q9SK84	0.667	3	27	0.62/24	1.00/2
M!02007880	Q9SK84	0.7	3	30	0.62/24	1.00/2	1.00/4
A9TZP0	Q9SK84	0.7	4	60	0.66/53	1.00/2	1.00/4
A9S036	Q9SK84	0.7	4	60	0.66/53	1.00/2	1.00/4
M!02023300	Q9SK84	0.783	4	60	0.76/53	1.00/2	1.00/4
M!02000602	Q9SK74	1	3	12	1.00/6	1.00/2	1.00/4
M!02005678	Q9SK74	1	3	12	1.00/6	1.00/2	1.00/4
M!01997374	Q9SK71	1	2	3		1.00/2
M!02002165	Q9SK71	1	3	4		1.00/2
M!02000694	Q9SK69	1	3	12	1.00/6	1.00/2	1.00/4
A9SHF0	Q9SK66	1	5	25	1.00/17	1.00/2	1.00/4
M!01998632	Q9SK66	1	3	14	1.00/8	1.00/2	1.00/4
M!02017255	Q9SK50	1	3	10	1.00/4	1.00/2	1.00/4
M!02020091	Q9SK50	1	3	10	1.00/4	1.00/2	1.00/4
A9RTG1	Q9SK49	1	4	20	1.00/13	1.00/2	1.00/4
M!02006184	Q9SK46	1	3	12	1.00/6	1.00/2	1.00/4
A9SBU3	Q9SK39	0.714	5	35	0.63/27	1.00/2	1.00/4
M!02011669	Q9SK36	1	3	10	1.00/4	1.00/2	1.00/4
M!01997307	Q9SK34	1	3	14	1.00/8	1.00/2	1.00/4
A9U2D5	Q9SJZ6	0.938	4	16	0.89/9	1.00/2	1.00/4
M!02019954	Q9SJX8	0.5	1	4	1.00/2		0.00/2
M!02011382	Q9SJX7	1	3	10	1.00/4	1.00/2	1.00/4
M!02017264	Q9SJW9	1	3	10	1.00/4	1.00/2	1.00/4
A9RMF0	Q9SJW9	1	2	3		1.00/2
A9SP42	Q9SJW9	0.636	3	11	0.00/4	1.00/2	1.00/4
M!02014596	Q9SJW6	1	5	24	1.00/16	1.00/2	1.00/4
M!02016291	Q9SJW6	1	3	10	1.00/4	1.00/2	1.00/4
M!02002608	Q9SJW3	0.778	2	9	1.00/4	0.00/4
A9RJ47	Q9SJW3	0.571	3	7	0.50/4	0.50/2
A9SRU7	Q9SJW3	0.667	2	3		0.50/2
M!02007349	Q9SJV8	1	1	2	1.00/2
M!02025788	Q9SJV8	1	3	9	1.00/4		1.00/4
M!01998267	Q9SJV7	0.692	3	13	0.56/9	1.00/2	1.00/2
M!02000120	Q9SJV7	0.692	3	13	0.56/9	1.00/2	1.00/2
M!02025330	Q9SJV7	0.692	3	13	0.56/9	1.00/2	1.00/2
M!02005262	Q9SJV5	1	3	12	1.00/6	1.00/2	1.00/4
M!02023264	Q9SJV5	1	3	12	1.00/6	1.00/2	1.00/4
A9RWP8	Q9SJV2	0.985	4	66	1.00/58	1.00/2	0.75/4			1.00/2
M!02026751	Q9SJU9	1	3	16	1.00/10	1.00/2	1.00/4
M!02006745	Q9SJU5	0.778	3	18	0.67/12	1.00/2	1.00/4
M!02005631	Q9SJT7	0.944	3	18	1.00/12	0.50/2	1.00/4
M!02006249	Q9SJT7	0.923	4	39	0.94/32	0.50/2	1.00/4
M!02013806	Q9SJT7	0.944	3	18	1.00/12	0.50/2	1.00/4
M!02017354	Q9SJT7	0.944	3	18	1.00/12	0.50/2	1.00/4
M!02019389	Q9SJT7	0.938	3	16	1.00/12	0.50/2	1.00/2
M!01999143	Q9SJT4	1	3	12	1.00/6	1.00/2	1.00/4
M!02001069	Q9SJT1	1	3	14	1.00/8	1.00/2	1.00/4
M!02010009	Q9SJT1	1	3	14	1.00/8	1.00/2	1.00/4
M!02013323	Q9SJS8	0.5	1	4		1.00/2	0.00/2
M!01999948	Q9SJS8	0.786	3	14	0.88/8	1.00/2	0.50/4
M!02004220	Q9SJS8	0.786	3	14	0.88/8	1.00/2	0.50/4
M!01999105	Q9SJQ8	0.9	2	10	0.88/8	1.00/2
A9RJ92	Q9SJQ0	0.827	5	81	0.83/75	1.00/2	0.50/2
A9RJ98	Q9SJQ0	0.827	5	81	0.83/75	1.00/2	0.50/2
M!02026578	Q9SJN0	0.682	2	22	0.65/20	1.00/2
M!02014358	Q9SJN0	0.5	1	2		0.50/2
M!02007861	Q9SJM7	1	3	10	1.00/4	1.00/2	1.00/4
M!02010194	Q9SJM7	1	3	10	1.00/4	1.00/2	1.00/4
M!01995487	Q9SJM0	0.75	3	16	0.67/12	1.00/2	1.00/2
M!02007220	Q9SJM0	0.875	3	16	0.80/10	1.00/2	1.00/4
M!02010148	Q9SJM0	0.778	3	18	0.67/12	1.00/2	1.00/4
M!02011790	Q9SJM0	0.7	3	20	0.57/14	1.00/2	1.00/4
M!02013100	Q9SJM0	0.636	3	22	0.50/16	1.00/2	1.00/4
M!02016015	Q9SJM0	0.636	3	22	0.50/16	1.00/2	1.00/4
M!02017204	Q9SJM0	0.636	3	22	0.50/16	1.00/2	1.00/4
M!02020269	Q9SJM0	0.636	3	22	0.50/16	1.00/2	1.00/4
M!02013664	Q9SJL7	0.6	2	5	1.00/2		0.00/2
M!02026018	Q9SJL4	1	3	10	1.00/4	1.00/2	1.00/4
M!01995559	Q9SJJ7	0.5	1	6	1.00/3		0.00/2
M!01995574	Q9SJJ0	0.5	1	2		0.50/2
M!01997305	Q9SJJ0	0.5	1	2		0.50/2
M!02015691	Q9SJJ0	0.5	1	2		0.50/2
A9RY76	Q9SJI8	0.813	4	32	0.76/25	1.00/2	1.00/4
A9SMW7	Q9SJI8	0.813	4	32	0.76/25	1.00/2	1.00/4
M!01998092	Q9SJI1	1	3	10	1.00/4	1.00/2	1.00/4
M!02011602	Q9SJI1	1	3	10	1.00/4	1.00/2	1.00/4
M!02022475	Q9SJI0	1	3	4	1.00/2
M!01997895	Q9SJH9	1	3	10	1.00/4	1.00/2	1.00/4
A9T7E4	Q9SJH8	0.706	4	17	0.50/10	1.00/2	1.00/4
A9T1Q5	Q9SJH8	1	4	17	1.00/10	1.00/2	1.00/4
M!02009562	Q9SJG4	0.917	2	24	0.91/22	1.00/2
M!02018502	Q9SJG4	1	2	18	1.00/16	1.00/2
M!02001443	Q9SJG2	1	1	2	1.00/2
M!01997066	Q9SJG1	0.667	1	3			1.00/2
M!02001252	Q9SJF3	0.7	3	10	0.50/4	0.50/2	1.00/4
M!02009369	Q9SJF3	0.947	4	19	1.00/12	0.50/2	1.00/4
M!02019032	Q9SJF3	0.5	2	6	0.00/2	0.50/2	1.00/2
M!02021052	Q9SJF3	0.5	2	10	0.00/4	0.50/2	1.00/4
A9SD10	Q9SJE1	0.909	4	44	0.89/36	1.00/2	1.00/5
A9TUC5	Q9SJD5	1	4	13	1.00/6	1.00/2	1.00/4
M!01999969	Q9SJD4	0.5	1	2			0.50/2
M!01996665	Q9SJC4	0.5	3	24	0.50/20	0.50/2	0.50/2
M!02005062	Q9SJC4	0.5	3	24	0.50/20	0.50/2	0.50/2
M!02011940	Q9SJA6	0.714	3	14	0.60/10	1.00/2	1.00/2
M!02025140	Q9SJA6	0.714	3	14	0.60/10	1.00/2	1.00/2
M!01998437	Q9SJ96	0.929	3	14	1.00/8	1.00/2	0.75/4
A9RJI0	Q9SJ89	0.84	4	25	0.78/18	1.00/2	1.00/4
M!02015526	Q9SJ89	1	3	12	1.00/6	1.00/2	1.00/4
M!02019086	Q9SJ73	0.5	1	2			0.50/2
A9SH07	Q9SJ60	1	2	5			1.00/4
M!02017123	Q9SJ40	1	3	12	1.00/6	1.00/2	1.00/4
M!01998979	Q9SJ31	1	3	10	1.00/4	1.00/2	1.00/4
M!02002331	Q9SJ20	1	2	3			1.00/2
M!02007953	Q9SJ20	1	2	3			1.00/2
A9TAP9	Q9SJ20	0.778	4	27	0.70/20	1.00/2	1.00/4
M!02024725	Q9SJ20	1	4	27	1.00/20	1.00/2	1.00/4
M!02001115	Q9SJ17	1	2	5	1.00/4
M!02006107	Q9SJ13	0.833	3	12	0.67/6	1.00/2	1.00/4
A9RRT3	Q9SJ12	1	4	14	1.00/6	1.00/2	1.00/4	1.00/2
A9SQI4	Q9SJ03	0.909	5	22	0.86/14	1.00/2	1.00/4
A9S7V4	Q9SJ02	1	2	6		1.00/2	1.00/4
A9RL12	Q9SJ02	1	2	6		1.00/2	1.00/4
A9TK69	Q9SJ01	1	1	2		1.00/2
M!02005777	Q9SJ00	0.558	2	43	0.54/41	1.00/2
M!02017484	Q9SIZ5	0.5	1	2		0.50/2
M!01998688	Q9SIZ2	0.972	5	36	0.96/28	1.00/2	1.00/4
M!02021171	Q9SIZ2	0.676	5	34	0.61/28	1.00/2	1.00/2
M!01998474	Q9SIY8	0.5	1	4	1.00/2		0.00/2
A9TUY1	Q9SIY3	0.684	5	38	0.59/29	1.00/2	1.00/4	1.00/2
A9TJ17	Q9SIY3	1	5	38	1.00/29	1.00/2	1.00/4	1.00/2
M!01999166	Q9SIV5	1	2	3		1.00/2
M!02014561	Q9SIV5	0.5	1	2		0.50/2
M!02023167	Q9SIV5	0.75	2	4		1.00/2	0.50/2
A9S1J0	Q9SIU2	0.921	4	38	0.90/31	1.00/2	1.00/4
A9RK96	Q9SIU2	1	4	38	1.00/31	1.00/2	1.00/4
A9TV50	Q9SIU0	0.673	5	49	0.61/41	1.00/2	1.00/4
M!02016227	Q9SIU0	1	3	12	1.00/8	1.00/2	1.00/2
A9TJK9	Q9SIT1	0.633	2	60	0.65/57	0.50/2
M!02004052	Q9SIT1	0.5	1	2		0.50/2
M!02017356	Q9SIR5	1	3	14	1.00/8	1.00/2	1.00/4
A9S4V2	Q9SIR5	0.909	5	22	0.86/14	1.00/2	1.00/4
M!02006777	Q9SIR0	0.833	3	12	0.75/8	1.00/2	1.00/2
M!02025415	Q9SIR0	1	3	6	1.00/2	1.00/2	1.00/2
A9U005	Q9SIQ8	1	4	21	1.00/14	1.00/2	1.00/4
A9SZZ3	Q9SIQ8	0.714	4	21	0.57/14	1.00/2	1.00/4
A9TXV3	Q9SIQ7	0.621	4	124	0.61/119	1.00/2	0.50/2
M!02008432	Q9SIQ7	0.688	3	32	0.68/28	1.00/2	0.50/2
A9RCU5	Q9SIQ7	0.697	4	33	0.68/28	1.00/2	0.50/2
A9SN80	Q9SIQ7	0.697	4	33	0.68/28	1.00/2	0.50/2
A9TXV1	Q9SIQ7	0.697	4	33	0.68/28	1.00/2	0.50/2
A9RCS6	Q9SIQ7	0.697	4	33	0.68/28	1.00/2	0.50/2
A9RUL6	Q9SIP7	0.796	3	49	0.96/28	0.00/6	0.75/12			1.00/3
M!02006206	Q9SIP7	0.5	2	4		0.50/2	0.50/2
A9RVF7	Q9SIP7	0.673	3	49	0.75/28	0.00/6	0.75/12			1.00/3
A9SJK9	Q9SIP1	0.5	1	6	0.50/6
A9RGH1	Q9SIP0	0.778	3	18	0.83/12	1.00/2	0.50/4
A9T2W4	Q9SIP0	0.7	4	20	0.75/12	1.00/2	0.50/4
A9TNK9	Q9SIP0	0.75	4	20	0.83/12	1.00/2	0.50/4
A9TWL4	Q9SIP0	0.7	4	20	0.75/12	1.00/2	0.50/4
A9TZT5	Q9SIN7	1	4	11	1.00/6	1.00/2	1.00/2
A9SU24	Q9SIN5	1	1	2	1.00/2
A9RBX1	Q9SIN3	0.5	1	2	0.50/2
M!02027133	Q9SIM9	1	3	10	1.00/4	1.00/2	1.00/4
M!02008904	Q9SIL7	1	1	1
M!01998573	Q9SIL7	0.5	1	2	0.50/2
Q4A3V1	Q9SIL7	0.75	1	4	0.75/4
A9S846	Q9SIK7	0.667	4	39	0.62/32	1.00/2	0.75/4
M!01996568	Q9SIK4	1	3	14	1.00/8	1.00/2	1.00/4
M!01998457	Q9SII8	0.923	3	13	1.00/10	0.50/2
M!01999036	Q9SII8	0.923	3	13	1.00/10	0.50/2
M!02004959	Q9SII8	0.971	4	35	1.00/28	0.50/2	1.00/4
M!01997092	Q9SII5	0.938	3	16	0.90/10	1.00/2	1.00/4
M!02019556	Q9SIH5	0.5	2	12	0.00/6	1.00/2	1.00/4
M!01999047	Q9SIH5	1	3	13	1.00/10	1.00/2
M!02009836	Q9SIH5	0.75	2	12	0.70/10	1.00/2
A9RJF1	Q9SIH1	0.784	4	37	0.73/30	1.00/2	1.00/4
M!02002226	Q9SIE7	0.75	3	16	0.60/10	1.00/2	1.00/4
M!02011157	Q9SIE7	0.75	3	16	0.60/10	1.00/2	1.00/4
M!02000207	Q9SIE4	0.5	1	4	0.50/4
M!02004776	Q9SIE1	1	5	71	1.00/59	1.00/2	1.00/4	1.00/3		1.00/3
M!02007329	Q9SIE0	0.875	3	8	1.00/2	1.00/2	0.75/4
M!01997421	Q9SID3	1	3	15	1.00/9	1.00/2	1.00/4
M!02005013	Q9SID1	0.5	1	6	0.25/4	1.00/2
A9TSP1	Q9SIC9	0.796	5	113	0.79/105	1.00/2	0.75/4
A9STA3	Q9SIC9	0.807	5	114	0.80/106	1.00/2	0.75/4
A9SYN5	Q9SIC8	1	4	13	1.00/6	1.00/2	1.00/4
M!01996117	Q9SIC4	0.765	3	17	0.82/11	0.50/2	0.75/4
M!02024153	Q9SIB8	1	3	12	1.00/8	1.00/2	1.00/2
A9RPS9	Q9SIB5	1	4	15	1.00/8	1.00/2	1.00/4
M!02022493	Q9SI77	1	3	12	1.00/6	1.00/2	1.00/4
M!02002431	Q9SI75	0.9	3	20	0.86/14	1.00/2	1.00/4
A9TI38	Q9SI74	1	1	1
M!01995740	Q9SI64	1	3	12	1.00/6	1.00/2	1.00/4
M!02012241	Q9SI64	1	3	12	1.00/6	1.00/2	1.00/4
M!01999618	Q9SI58	0.923	4	26	0.90/19	1.00/2	1.00/4
M!02014695	Q9SI58	1	3	12	1.00/8	1.00/2	1.00/2
A9SSU4	Q9SI55	0.5	1	2	0.50/2
A9RYE3	Q9SI54	0.894	4	47	0.88/40	1.00/2	1.00/4
M!02010192	Q9SI54	1	3	12	1.00/6	1.00/2	1.00/4
M!02026759	Q9SI54	1	3	7	1.00/4		1.00/2
A9RLJ5	Q9SI36	0.673	4	49	0.61/39	1.00/2	0.75/4			1.00/4
A9RKB6	Q9SI36	0.787	4	47	0.77/39	1.00/2	0.75/4			1.00/2
M!01999479	Q9SI32	1	3	12	1.00/6	1.00/2	1.00/4
M!02000442	Q9SI32	1	3	12	1.00/6	1.00/2	1.00/4
A9T0G3	Q9SI20	0.702	4	47	0.68/40	1.00/2	0.75/4
M!02009603	Q9SI20	0.667	2	3			0.50/2
M!02026508	Q9SI20	0.667	2	3			0.50/2
A9SVN4	Q9SHU9	1	3	7		1.00/2	1.00/4
M!02018930	Q9SHU9	1	2	6		1.00/2	1.00/4
M!02014999	Q9SHU7	1	1	2		1.00/2
M!02018554	Q9SHU7	0.833	3	12	0.67/6	1.00/2	1.00/4
M!02019006	Q9SHU7	0.667	2	6	0.50/4	1.00/2
M!02019754	Q9SHU7	1	3	12	1.00/6	1.00/2	1.00/4
M!02016256	Q9SHS8	1	3	13	1.00/8	1.00/2	1.00/3
M!01995278	Q9SHS7	1	1	1
M!01998390	Q9SHS7	0.692	2	13	1.00/8	0.50/2	0.00/3
M!02012229	Q9SHS7	0.733	2	15	1.00/8	0.50/2	0.40/5
M!02018910	Q9SHS7	0.75	4	52	0.79/43	0.50/2	0.40/5
M!02022897	Q9SHS7	0.731	4	52	0.77/43	0.50/2	0.40/5
M!02025819	Q9SHS7	0.733	2	15	1.00/8	0.50/2	0.40/5
M!02023220	Q9SHS2	0.944	3	18	1.00/12	1.00/2	0.75/4
M!02014960	Q9SHP0	1	3	14	1.00/8	1.00/2	1.00/4
M!02018519	Q9SHL8	1	3	6	1.00/2	1.00/2	1.00/2
A9SUT7	Q9SHJ8	0.897	5	39	0.87/31	1.00/2	1.00/4
M!02002369	Q9SHI4	1	1	4	1.00/4
M!02025705	Q9SHI4	1	1	4	1.00/4
A9TE22	Q9SHI2	0.742	3	31	0.69/26	1.00/2	1.00/3
M!01998247	Q9SHI1	1	2	3			1.00/2
M!01999857	Q9SHI1	1	3	12	1.00/6	1.00/2	1.00/4
M!02023196	Q9SHI0	0.8	3	10	1.00/4	1.00/2	0.50/4
M!02025910	Q9SHE9	0.522	2	23	0.41/17	1.00/2	0.75/4
M!02001643	Q9SHE8	1	3	12	1.00/6	1.00/2	1.00/4
M!02008076	Q9SHE8	1	3	12	1.00/6	1.00/2	1.00/4
M!02020065	Q9SHE8	1	3	12	1.00/6	1.00/2	1.00/4
M!02021317	Q9SHE8	1	3	12	1.00/6	1.00/2	1.00/4
Q33BN2	Q9SHE7	0.617	4	60	0.60/52	1.00/2	0.75/4
A9SWJ1	Q9SHE7	0.617	4	60	0.60/52	1.00/2	0.75/4
M!02005966	Q9SHB0	0.75	3	12	0.67/6	0.50/2	1.00/4
M!02020174	Q9SHB0	0.917	3	12	1.00/6	0.50/2	1.00/4
M!02009896	Q9SH87	1	3	10	1.00/4	1.00/2	1.00/4
M!02013363	Q9SH64	0.5	2	12	0.67/6	1.00/2	0.00/4
M!02005901	Q9SH08	0.8	3	10	0.50/4	1.00/2	1.00/4
A9SPX8	Q9SH08	0.571	1	7	0.57/7
M!01998704	Q9SGW9	0.5	1	6	0.50/6
M!01997194	Q9SGU9	0.769	3	13	0.67/9	1.00/2	1.00/2
M!02009385	Q9SGU9	0.647	3	17	0.55/11	1.00/2	0.75/4
M!02012222	Q9SGU9	0.706	3	17	0.55/11	1.00/2	1.00/4
M!02020392	Q9SGU7	1	3	10	1.00/4	1.00/2	1.00/4
A9RLI9	Q9SGT7	0.959	5	49	0.95/41	1.00/2	1.00/4
M!02025299	Q9SGT7	1	3	12	1.00/6	1.00/2	1.00/4
M!02022949	Q9SGS4	0.909	3	11	1.00/5	1.00/2	0.75/4
M!02005751	Q9SGS1	1	3	12	1.00/6	1.00/2	1.00/4
M!02019539	Q9SGS1	1	3	12	1.00/6	1.00/2	1.00/4
M!02014413	Q9SGQ0	0.929	3	14	0.88/8	1.00/2	1.00/4
M!02009268	Q9SGQ0	0.5	2	14	0.12/8	1.00/2	1.00/4
A9SVL8	Q9SGP9	0.825	4	40	0.84/32	1.00/2	0.75/4
M!02010596	Q9SGP9	0.7	3	10	0.67/6	1.00/2	0.50/2
M!02024665	Q9SGP9	0.75	2	4		1.00/2	0.50/2
M!02019005	Q9SGP2	0.75	3	48	0.72/43	1.00/2	1.00/3
M!02004733	Q9SGI3	0.857	3	14	0.75/8	1.00/2	1.00/4
A9SZ57	Q9SGI2	0.905	4	74	0.91/64	1.00/2	0.75/4	1.00/4
A9T3F4	Q9SGH6	0.917	4	36	1.00/28	1.00/2	0.50/4
M!02008845	Q9SGH2	0.563	3	16	0.33/9	1.00/2	0.75/4
M!02003300	Q9SGH2	0.778	3	9	1.00/4	0.50/2	0.67/3
M!02018657	Q9SGH2	0.875	3	8	1.00/2	1.00/2	0.75/4
A9SET8	Q9SGE9	0.941	5	17	0.88/8	1.00/2	1.00/4	1.00/2
M!02018553	Q9SGE9	1	3	10	1.00/4	1.00/2	1.00/4
A9TZ14	Q9SGE0	0.851	5	47	0.87/39	1.00/2	0.50/4
M!02013940	Q9SGD2	1	3	10	1.00/4	1.00/2	1.00/4
M!02014308	Q9SGD2	1	2	4		1.00/2	1.00/2
M!02016157	Q9SGD2	1	3	10	1.00/4	1.00/2	1.00/4
M!02013903	Q9SGA5	0.8	2	20	0.78/18	1.00/2
M!02022237	Q9SGA5	0.818	2	22	0.80/20	1.00/2
M!02023905	Q9SGA5	0.5	2	20	0.50/18	0.50/2
A9RCY8	Q9SG91	0.947	5	19	1.00/11	1.00/2	0.75/4
A9TBS9	Q9SG91	0.842	5	19	0.82/11	1.00/2	0.75/4
M!02004577	Q9SG91	0.842	5	19	0.82/11	1.00/2	0.75/4
A9S6V8	Q9SG91	0.684	5	19	0.55/11	1.00/2	0.75/4
M!02001376	Q9SG86	0.929	3	14	0.88/8	1.00/2	1.00/4
M!02015271	Q9SG86	0.643	2	14	0.38/8	1.00/2	1.00/4
A9U2S5	Q9SG86	0.5	1	2	0.50/2
M!02012692	Q9SG80	0.667	2	12	0.33/6	1.00/2	1.00/4
A9TTS7	Q9SG80	0.704	5	27	0.58/19	1.00/2	1.00/4
M!01998198	Q9SG10	0.5	2	18	0.25/12	1.00/2	1.00/4
M!02009195	Q9SG10	0.5	2	18	0.25/12	1.00/2	1.00/4
A0MD71	Q9SG02	0.833	3	12	0.67/6	1.00/2	1.00/4
M!02000812	Q9SFV7	1	3	14	1.00/8	1.00/2	1.00/4
M!02013294	Q9SFV7	1	3	14	1.00/8	1.00/2	1.00/4
M!02013796	Q9SFV3	1	3	7	1.00/2		1.00/4
M!02014624	Q9SFV3	1	1	1
M!02009715	Q9SFV2	0.6	2	10	0.00/4	1.00/2	1.00/4
A9RI51	Q9SFV2	0.579	3	19	0.33/12	1.00/2	1.00/4
M!02017488	Q9SFV2	1	3	10	1.00/4	1.00/2	1.00/4
M!02020398	Q9SFV2	0.667	2	12	0.33/6	1.00/2	1.00/4
M!02010829	Q9SFU9	1	3	12	1.00/8	1.00/2	1.00/2
M!02003199	Q9SFU3	0.571	3	14	0.50/8	0.50/2	0.75/4
M!01998991	Q9SFU2	1	1	2		1.00/2
M!02009458	Q9SFU2	1	1	2		1.00/2
M!02001961	Q9SFU0	1	3	8	1.00/4	1.00/2	1.00/2
M!02010987	Q9SFU0	1	3	12	1.00/6	1.00/2	1.00/4
M!02015227	Q9SFU0	1	3	12	1.00/6	1.00/2	1.00/4
M!02004978	Q9SFT9	0.857	3	14	0.75/8	1.00/2	1.00/4
M!02005562	Q9SFT9	0.538	2	13	0.38/8	1.00/2	0.67/3
A9T8H8	Q9SFT8	0.533	2	30	0.42/24	1.00/2	1.00/4
M!01995291	Q9SFH9	0.944	5	36	0.92/26	1.00/2	1.00/4	1.00/2		1.00/2
M!02005499	Q9SFH9	1	5	36	1.00/26	1.00/2	1.00/4	1.00/2		1.00/2
A9SAF6	Q9SFE9	0.863	4	95	0.85/88	1.00/2	1.00/4
A9RFE8	Q9SFE9	0.832	3	95	0.83/88	1.00/2	1.00/4
A9TQQ9	Q9SFC3	0.714	4	14	0.57/7	1.00/2	0.75/4
A9RUH0	Q9SFC3	0.857	4	14	0.86/7	1.00/2	0.75/4
M!02019552	Q9SFB6	0.9	3	10	1.00/6	1.00/2	0.50/2
A9SZQ9	Q9SFB4	0.568	2	37	0.62/32	0.50/2	0.00/2
M!01995949	Q9SFB3	1	3	14	1.00/8	1.00/2	1.00/4
M!02024636	Q9SFB3	1	3	14	1.00/8	1.00/2	1.00/4
M!01997767	Q9SF87	1	2	4		1.00/2	1.00/2
A9SPV0	Q9SF53	0.818	5	44	0.78/36	1.00/2	1.00/4
M!02012956	Q9SF53	1	5	44	1.00/36	1.00/2	1.00/4
A9RF60	Q9SF53	0.818	5	44	0.78/36	1.00/2	1.00/4
A9SXL8	Q9SF53	0.818	5	44	0.78/36	1.00/2	1.00/4
M!01998785	Q9SF49	0.5	3	28	0.43/23	1.00/2
M!02024245	Q9SF45	1	3	14	1.00/8	1.00/2	1.00/4
M!01996698	Q9SF41	1	3	12	1.00/8	1.00/2	1.00/2
M!02024093	Q9SF41	1	3	9	1.00/6	1.00/2
A9TK92	Q9SF17	0.5	1	6	0.50/6
A9RUB6	Q9SF16	1	4	64	1.00/57	1.00/2	1.00/4
A9TTY8	Q9SF16	1	4	64	1.00/57	1.00/2	1.00/4
M!02001030	Q9SF12	1	3	9	1.00/6	1.00/2
M!02005348	Q9SF12	1	3	9	1.00/6	1.00/2
A9RVF8	Q9SF10	1	1	1
M!02005229	Q9SF09	1	2	4		1.00/2	1.00/2
M!02017117	Q9SF09	1	3	10	1.00/4	1.00/2	1.00/4
M!02000509	Q9SF07	1	1	2	1.00/2
M!02021031	Q9SF07	1	1	2	1.00/2
M!01996599	Q9SF04	1	3	8	1.00/2	1.00/2	1.00/4
M!02021055	Q9SF04	1	3	8	1.00/2	1.00/2	1.00/4
A9T5X7	Q9SEZ7	1	1	1
A9TWA7	Q9SEZ7	1	1	1
A9S6T1	Q9SEZ6	0.879	4	33	0.85/26	1.00/2	1.00/4
M!02025718	Q9SEZ6	0.8	1	5	1.00/4
A9RG64	Q9SEY5	0.716	4	95	0.72/89	1.00/2	0.50/2
M!01999111	Q9SEU6	0.667	3	15	0.60/10	0.50/2	1.00/3
M!02003636	Q9SEU6	0.61	4	59	0.58/53	0.50/2	1.00/3
A9SR27	Q9SEU6	0.61	4	59	0.58/53	0.50/2	1.00/3
M!02007937	Q9SEU6	0.667	3	15	0.60/10	0.50/2	1.00/3
M!02013716	Q9SEU6	0.667	3	15	0.60/10	0.50/2	1.00/3
M!02017540	Q9SEU6	0.667	3	15	0.60/10	0.50/2	1.00/3
M!02002729	Q9SEL7	1	3	12	1.00/6	1.00/2	1.00/4
M!01997263	Q9SEL5	1	1	1
M!01998243	Q9SEL5	0.895	4	19	0.93/14	0.50/2	1.00/2
M!02005216	Q9SEL5	0.889	3	18	0.93/14	0.50/2	1.00/2
A9RCL7	Q9SEL5	0.952	4	21	1.00/14	0.50/2	1.00/4
A9U3W6	Q9SEL5	0.952	4	21	1.00/14	0.50/2	1.00/4
M!02003212	Q9SEI4	0.95	5	60	0.98/52	1.00/2	0.50/4
A9TJC3	Q9SEI4	0.95	5	60	0.98/52	1.00/2	0.50/4
M!02016130	Q9SEI4	0.667	2	6		1.00/2	0.50/4
A9T0R6	Q9SEI4	0.95	5	60	0.98/52	1.00/2	0.50/4
A9S4A7	Q9SEI3	0.824	4	17	0.80/10	1.00/2	0.75/4
A9RK27	Q9SEI3	0.824	4	17	0.80/10	1.00/2	0.75/4
A9SLQ6	Q9SEI3	0.824	4	17	0.80/10	1.00/2	0.75/4
M!01999046	Q9SEH3	0.556	2	27	0.60/20	1.00/2	0.25/4
A9SMJ7	Q9SEH3	0.577	2	26	0.63/19	1.00/2	0.25/4
M!02021024	Q9SEH3	0.75	2	16	0.83/12	1.00/2	0.00/2
A9RPK4	Q9SEE5	0.941	5	34	0.92/26	1.00/2	1.00/4
A9SKS5	Q9SEE5	1	5	34	1.00/26	1.00/2	1.00/4
M!02004124	Q9SE95	0.667	2	3			0.50/2
M!02009404	Q9SE95	1	3	18	1.00/12	1.00/2	1.00/4
M!02008037	Q9SE83	1	3	14	1.00/8	1.00/2	1.00/4
M!02013618	Q9SE83	1	3	14	1.00/8	1.00/2	1.00/4
M!02014381	Q9SE83	1	3	14	1.00/8	1.00/2	1.00/4
M!02022566	Q9SE51	1	3	14	1.00/8	1.00/2	1.00/4
M!02019464	Q9SE43	0.909	2	22	0.90/20	1.00/2
M!02023972	Q9SE43	0.909	2	22	0.90/20	1.00/2
M!02024979	Q9SE33	0.875	5	16	0.88/8	1.00/2	0.75/4
M!02005264	Q9SDW0	0.5	2	10	0.33/6	1.00/2	0.50/2
M!02015838	Q9SDW0	0.5	2	10	0.33/6	1.00/2	0.50/2
A9TB32	Q9SDA8	0.853	5	34	0.85/26	1.00/2	0.75/4
M!02020896	Q9SD94	0.5	1	2			0.50/2
M!02001328	Q9SD86	1	2	6		1.00/2	1.00/4
M!02026845	Q9SD86	1	2	6		1.00/2	1.00/4
M!02004734	Q9SD83	1	1	1
M!02013331	Q9SD83	1	1	1
M!02014082	Q9SD83	1	1	1
M!02022859	Q9SD83	1	2	3	1.00/2
M!02002066	Q9SD82	1	3	12	1.00/6	1.00/2	1.00/4
M!01999701	Q9SD79	1	3	10	1.00/4	1.00/2	1.00/4
M!01996940	Q9SD78	1	3	5	1.00/2	1.00/2
A9T6F7	Q9SD65	0.5	1	46	0.48/44	1.00/2
M!02020539	Q9SD61	1	3	8	1.00/2	1.00/2	1.00/4
M!02026270	Q9SD45	0.5	2	6	0.50/4	0.50/2
M!02014075	Q9SD42	0.667	3	12	0.62/8	1.00/2	0.50/2
M!02019688	Q9SD42	0.667	3	12	0.62/8	1.00/2	0.50/2
M!02001152	Q9SD36	1	1	2		1.00/2
A9S525	Q9SD36	0.548	3	31	0.36/22	1.00/2	1.00/4	1.00/3
M!02002287	Q9SD36	1	3	18	1.00/12	1.00/2	1.00/4
M!02007465	Q9SD36	1	3	18	1.00/12	1.00/2	1.00/4
M!01995752	Q9SD33	1	3	10	1.00/4	1.00/2	1.00/4
M!02009466	Q9SD33	1	3	10	1.00/4	1.00/2	1.00/4
M!02003324	Q9SD22	1	1	1
M!01998393	Q9SD05	0.5	2	14	0.60/10	0.50/2	0.00/2
M!01999247	Q9SD05	0.625	5	56	0.56/48	1.00/2	1.00/4
M!02008971	Q9SD05	0.938	3	16	0.90/10	1.00/2	1.00/4
M!02010830	Q9SD05	0.929	3	14	0.90/10	1.00/2	1.00/2
M!01996436	Q9SCZ8	1	3	10	1.00/4	1.00/2	1.00/4
M!02013500	Q9SCY2	1	3	12	1.00/6	1.00/2	1.00/4
M!02000164	Q9SCY0	0.9	3	10	1.00/4	1.00/2	0.75/4
M!02026891	Q9SCY0	0.9	3	10	1.00/4	1.00/2	0.75/4
M!02000857	Q9SCX9	1	3	14	1.00/8	1.00/2	1.00/4
M!02003823	Q9SCX8	1	2	4		1.00/2	1.00/2
M!02010722	Q9SCX8	0.813	3	16	0.80/10	1.00/2	0.75/4
M!02010915	Q9SCX8	0.813	3	16	0.80/10	1.00/2	0.75/4
A9TD00	Q9SCW2	0.867	2	15	0.86/14
M!02005665	Q9SCV8	0.75	1	16	1.00/12	0.00/2	0.00/2
M!02018927	Q9SCV8	0.636	1	22	0.78/18	0.00/2	0.00/2
M!02003967	Q9SCV3	1	3	10	1.00/4	1.00/2	1.00/4
M!02007152	Q9SCV3	1	5	109	1.00/101	1.00/2	1.00/4
M!02020595	Q9SCU7	0.5	1	4	1.00/2		0.00/2
M!01996697	Q9SCT8	0.5	1	4	1.00/2		0.00/2
M!02020362	Q9SCT8	0.667	2	3			0.50/2
M!02005826	Q9SCQ7	1	2	6		1.00/2	1.00/4
M!02018526	Q9SCQ7	1	2	4		1.00/2	1.00/2
A9SU98	Q9SCQ7	1	4	8		1.00/2	1.00/4
M!01999202	Q9SCQ2	1	3	12	1.00/6	1.00/2	1.00/4
M!02010524	Q9SCQ2	0.75	3	8	0.50/4	1.00/2	1.00/2
M!02012634	Q9SCQ2	0.8	3	10	0.50/4	1.00/2	1.00/4
M!02024270	Q9SCQ2	1	3	10	1.00/4	1.00/2	1.00/4
M!02006429	Q9SCP7	0.75	2	4		1.00/2	0.50/2
M!02007021	Q9SCM6	1	2	5	1.00/4
M!02018593	Q9SCM6	1	2	3	1.00/2
A9TAJ3	Q9SCM6	0.6	2	5	0.50/4
A0JC02	Q9SCL7	1	5	36	1.00/28	1.00/2	1.00/4
M!01996430	Q9SCJ9	1	3	10	1.00/4	1.00/2	1.00/4
M!02003389	Q9SCJ4	1	3	8	1.00/2	1.00/2	1.00/4
M!02003863	Q9SCJ4	1	3	8	1.00/2	1.00/2	1.00/4
A9TEA5	Q9SBJ1	0.667	4	24	0.53/17	1.00/2	1.00/4
A9TTY6	Q9SBJ1	0.917	4	24	0.88/17	1.00/2	1.00/4
M!01995978	Q9SBB2	1	3	14	1.00/8	1.00/2	1.00/4
A9RIR3	Q9SBA5	0.676	5	37	0.59/29	1.00/2	1.00/4
A9SU45	Q9SBA5	0.676	5	37	0.59/29	1.00/2	1.00/4
A9U297	Q9SB81	1	3	31	1.00/28	1.00/2
M!01996712	Q9SB81	1	3	32	1.00/29	1.00/2
A9SCH8	Q9SB80	1	1	4	1.00/4
M!02006696	Q9SB80	0.5	1	6	0.50/6
M!01998564	Q9SB64	1	1	1
M!01999451	Q9SB64	1	3	7	1.00/4	1.00/2
A9SHX9	Q9SB64	0.667	4	12	0.50/8	1.00/2
M!01996083	Q9SB58	0.647	2	17	0.73/11	0.00/2	0.75/4
M!02005276	Q9SB58	0.647	2	17	0.73/11	0.00/2	0.75/4
M!02020185	Q9SB58	0.647	2	17	0.73/11	0.00/2	0.75/4
A9SLC0	Q9SB50	1	4	70	1.00/63	1.00/2	1.00/4
M!02013694	Q9SB32	0.5	1	2			0.50/2
M!01998118	Q9SB00	1	3	26	1.00/20	1.00/2	1.00/4
M!02024879	Q9SAV3	1	3	16	1.00/10	1.00/2	1.00/4
M!02010119	Q9SAU2	0.9	5	40	0.87/30	1.00/2	1.00/4	1.00/2		1.00/2
M!02019104	Q9SAU2	0.9	5	40	0.87/30	1.00/2	1.00/4	1.00/2		1.00/2
A9RZU6	Q9SAU2	0.9	5	40	0.87/30	1.00/2	1.00/4	1.00/2		1.00/2
M!02010958	Q9SAK9	1	3	10	1.00/4	1.00/2	1.00/4
A9TPC4	Q9SAK4	1	4	11	1.00/4	1.00/2	1.00/4
M!02009830	Q9SAK4	1	4	11	1.00/4	1.00/2	1.00/4
M!01995693	Q9SAK2	1	1	1
M!01996261	Q9SAK2	0.5	1	2		0.50/2
M!02020761	Q9SAK2	0.5	1	2		0.50/2
M!02026995	Q9SAK2	0.5	1	2		0.50/2
M!01998909	Q9SAJ6	0.807	3	83	0.80/76	1.00/2	1.00/4
M!02007273	Q9SAJ6	0.807	3	83	0.80/76	1.00/2	1.00/4
M!02015522	Q9SAJ6	1	3	14	1.00/10	1.00/2	1.00/2
A9S8R3	Q9SAJ4	0.809	3	47	0.83/41	1.00/2	0.50/4
A9TC11	Q9SAJ4	0.809	3	47	0.83/41	1.00/2	0.50/4
M!02008973	Q9SAJ4	0.8	3	20	0.86/14	1.00/2	0.50/4
M!02020282	Q9SAJ4	0.778	2	18	0.86/14	1.00/2	0.00/2
M!01995476	Q9SAI4	1	3	16	1.00/10	1.00/2	1.00/4
M!02026803	Q9SAH5	1	3	10	1.00/4	1.00/2	1.00/4
A9SUI8	Q9SAH1	1	3	15	1.00/12	1.00/2
M!01997845	Q9SAG8	0.7	3	10	0.50/4	1.00/2	0.75/4
M!02000826	Q9SAG8	0.75	3	12	0.67/6	1.00/2	0.75/4
M!02005523	Q9SAG8	0.75	3	12	0.67/6	1.00/2	0.75/4
M!02005899	Q9SAG8	0.556	2	9	0.33/6	1.00/2
M!02014646	Q9SAG8	0.7	3	10	0.67/6	1.00/2	0.50/2
M!02016147	Q9SAG8	0.667	2	6	0.50/4	1.00/2
M!02018701	Q9SAG8	0.667	2	6	0.50/4	1.00/2
M!02024014	Q9SAG8	0.75	3	12	0.67/6	1.00/2	0.75/4
A3KLL3	Q9SAG6	0.6	2	10	0.00/4	1.00/2	1.00/4
A3KLL2	Q9SAG6	1	3	10	1.00/4	1.00/2	1.00/4
M!02026831	Q9SAF4	1	1	2	1.00/2
A9SAY7	Q9SAF4	0.5	1	4	0.50/4
M!02012651	Q9SAF2	1	1	2		1.00/2
M!02024801	Q9SAF2	1	1	2		1.00/2
M!01997785	Q9SAF1	1	5	12	1.00/4	1.00/2	1.00/4
M!02006034	Q9SAF1	1	3	10	1.00/4	1.00/2	1.00/4
M!01995309	Q9SAD4	1	1	2		1.00/2
M!01999678	Q9SAD4	1	1	2		1.00/2
M!02002646	Q9SAD4	1	1	2		1.00/2
M!02010487	Q9SAD4	1	1	2		1.00/2
M!02016986	Q9SAD4	1	1	2		1.00/2
M!02020969	Q9SAD4	1	1	2		1.00/2
M!02021040	Q9SAD4	1	1	2		1.00/2
A9TUU6	Q9SAC9	0.909	5	33	0.89/27	1.00/2	1.00/2
A9TRS4	Q9SAC9	0.909	5	33	0.89/27	1.00/2	1.00/2
M!02014492	Q9SAC6	1	3	15	1.00/9	1.00/2	1.00/4
M!02016818	Q9SAC6	1	3	15	1.00/9	1.00/2	1.00/4
M!02006331	Q9SAC3	1	2	6		1.00/2	1.00/4
M!02012000	Q9SAC3	1	2	6		1.00/2	1.00/4
M!02022214	Q9SAC3	1	1	2		1.00/2
M!02004471	Q9SAC0	0.714	3	14	0.50/8	1.00/2	1.00/4
M!02008787	Q9SAC0	0.929	3	14	1.00/8	1.00/2	0.75/4
M!02001459	Q9SAB7	0.5	1	2
M!02007919	Q9SAB7	0.857	2	7	1.00/4	1.00/2
M!02012117	Q9SAB7	0.667	1	3		1.00/2
M!02016005	Q9SAA9	1	3	9	1.00/4	1.00/2	1.00/3
M!02025132	Q9SA99	0.5	1	2		0.50/2
A9TG90	Q9SA98	1	4	31	1.00/24	1.00/2	1.00/4
M!02001629	Q9SA95	1	3	12	1.00/6	1.00/2	1.00/4
M!01998391	Q9SA78	0.939	4	33	0.92/26	1.00/2	1.00/4
A9TB18	Q9SA78	0.939	4	33	0.92/26	1.00/2	1.00/4
A9S7L5	Q9SA78	1	4	33	1.00/26	1.00/2	1.00/4
A9TD27	Q9SA73	0.951	5	41	0.94/33	1.00/2	1.00/4
M!02014774	Q9SA72	0.5	1	2
M!02009730	Q9SA57	0.75	2	8	0.67/6	1.00/2
M!02010669	Q9SA57	1	2	12	1.00/10	1.00/2
A9SEW4	Q9SA52	0.75	5	40	0.69/32	1.00/2	1.00/4
M!02007075	Q9SA52	1	1	2		1.00/2
A9U393	Q9SA50	0.643	3	28	0.62/21	0.50/2	1.00/4
A9STE3	Q9SA50	0.75	4	28	0.71/21	0.50/2	1.00/4
M!02002598	Q9SA50	0.75	4	28	0.71/21	0.50/2	1.00/4
M!02009051	Q9SA50	0.5	2	6	0.50/4	0.50/2
A9SIB4	Q9SA50	0.75	4	28	0.71/21	0.50/2	1.00/4
M!02002723	Q9SA50	0.538	2	13	0.29/7	0.50/2	1.00/4
M!01997609	Q9SA41	0.875	3	16	0.92/12	0.50/2	1.00/2
M!01998006	Q9SA41	0.6	3	5	0.50/2	0.50/2
M!01998239	Q9SA41	0.833	3	6	1.00/2	0.50/2	1.00/2
M!02013506	Q9SA41	0.875	3	16	0.92/12	0.50/2	1.00/2
M!02020190	Q9SA41	1	2	4		1.00/2	1.00/2
M!02004986	Q9SA35	0.5	1	4		1.00/2	0.00/2
M!02015129	Q9SA35	0.5	1	4		1.00/2	0.00/2
A9TB38	Q9SA27	0.957	4	46	0.95/39	1.00/2	1.00/4
M!01996213	Q9SA19	1	1	2		1.00/2
M!01996761	Q9SA18	0.882	3	17	0.80/10	1.00/2	1.00/5
M!02011700	Q9SA18	0.8	3	10	1.00/6	0.50/2	0.50/2
M!02024470	Q9SA18	0.6	2	5	1.00/2	0.00/2
M!02026562	Q9SA18	0.882	3	17	0.80/10	1.00/2	1.00/5
M!01997319	Q9SA00	1	3	18	1.00/12	1.00/2	1.00/4
M!02017984	Q9S9Z2	0.5	2	4		0.50/2	0.50/2
M!01999721	Q9S9Z2	0.5	3	8	0.50/4	0.50/2	0.50/2
A9RWW9	Q9S9W2	0.778	4	36	0.76/29	1.00/2	0.75/4
M!01996285	Q9S9U0	0.892	5	83	0.88/75	1.00/2	1.00/4
M!02002798	Q9S9U0	0.8	3	15	0.73/11	1.00/2	1.00/2
M!02004726	Q9S9U0	1	2	4		1.00/2	1.00/2
M!02019886	Q9S9U0	0.737	3	19	0.61/13	1.00/2	1.00/4
M!02021859	Q9S9T6	1	1	2	1.00/2
M!02000733	Q9S9Q9	0.696	3	23	0.65/17	0.50/2	1.00/4
M!02015733	Q9S9Q9	0.696	3	23	0.65/17	0.50/2	1.00/4
M!02004323	Q9S9P1	1	3	13	1.00/9	1.00/2	1.00/2
A9U0N3	Q9S9P1	0.848	4	46	0.83/41	1.00/2	1.00/2
M!02013529	Q9S9P1	1	3	13	1.00/9	1.00/2	1.00/2
A9SL24	Q9S9N6	1	4	17	1.00/10	1.00/2	1.00/4
A9SCR2	Q9S9N6	0.647	3	17	0.40/10	1.00/2	1.00/4
M!02017051	Q9S9M7	1	3	14	1.00/8	1.00/2	1.00/4
M!02002039	Q9S9L9	1	3	14	1.00/8	1.00/2	1.00/4
M!02001016	Q9S9L3	1	3	12	1.00/8	1.00/2	1.00/2
A9U2Y0	Q9S9K7	0.765	3	17	0.82/11	0.50/2	0.75/4
A9T9D3	Q9S9K7	0.778	3	18	0.91/11	0.50/2	0.75/4
A9S826	Q9S9K7	0.722	3	18	0.82/11	0.50/2	0.75/4
M!02018071	Q9S845	1	3	10	1.00/4	1.00/2	1.00/4
M!01996037	Q9S834	0.833	3	6	1.00/2	1.00/2	0.50/2
M!01996825	Q9S834	1	3	10	1.00/4	1.00/2	1.00/4
A9S5E8	Q9S834	0.944	4	54	0.94/47	1.00/2	1.00/4
M!01996267	Q9S831	0.8	3	10	0.50/4	1.00/2	1.00/4
M!02002713	Q9S831	1	3	10	1.00/4	1.00/2	1.00/4
M!02018631	Q9S831	0.8	3	10	0.50/4	1.00/2	1.00/4
A9TH99	Q9S829	1	4	13	1.00/6	1.00/2	1.00/4
M!02010939	Q9S828	0.5	1	4	1.00/2	0.00/2
M!02017939	Q9S828	0.5	1	4	1.00/2	0.00/2
A9TVY3	Q9S826	0.88	5	25	0.88/17	0.50/2	1.00/4
A9TVY4	Q9S826	1	2	3			1.00/2
M!02000998	Q9S825	1	3	12	1.00/6	1.00/2	1.00/4
M!02012404	Q9S825	1	3	12	1.00/6	1.00/2	1.00/4
M!02003868	Q9S814	0.875	3	16	0.80/10	1.00/2	1.00/4
M!02023475	Q9S814	0.875	3	16	0.80/10	1.00/2	1.00/4
M!02000137	Q9S7Y7	1	3	14	1.00/8	1.00/2	1.00/4
M!02001741	Q9S7Y7	0.804	4	46	0.78/40	1.00/2	1.00/3
Q9AVC3	Q9S7Y7	0.854	3	48	0.85/41	1.00/2	1.00/4
M!02005134	Q9S7Y7	1	3	14	1.00/8	1.00/2	1.00/4
M!02005691	Q9S7Y7	1	3	14	1.00/8	1.00/2	1.00/4
M!02010304	Q9S7Y7	1	3	13	1.00/8	1.00/2	1.00/3
M!02012180	Q9S7Y7	1	3	12	1.00/8	1.00/2	1.00/2
M!02015674	Q9S7Y7	0.8	4	45	0.78/40	1.00/2	1.00/2
M!02015942	Q9S7Y7	1	3	14	1.00/8	1.00/2	1.00/4
M!02018571	Q9S7Y7	0.787	4	47	0.76/41	1.00/2	1.00/3
M!02019290	Q9S7Y7	0.854	3	48	0.85/41	1.00/2	1.00/4
M!02019694	Q9S7Y7	1	3	14	1.00/8	1.00/2	1.00/4
M!02020486	Q9S7Y7	1	3	14	1.00/8	1.00/2	1.00/4
M!02026692	Q9S7Y7	1	2	4		1.00/2	1.00/2
M!02009720	Q9S7X9	1	2	6		1.00/2	1.00/4
A9TPB8	Q9S7X6	0.632	3	38	0.67/30	0.00/2	0.50/4			1.00/2
A9S1K9	Q9S7X6	0.667	3	42	0.71/34	0.00/2	0.50/4			1.00/2
M!02012020	Q9S7X6	0.632	3	38	0.67/30	0.00/2	0.50/4			1.00/2
A9TH42	Q9S7V6	1	4	34	1.00/27	1.00/2	1.00/4
A9TSJ5	Q9S7V4	0.545	3	44	0.54/39	0.50/2	1.00/2
A9U1L2	Q9S7V4	0.522	3	46	0.51/41	0.50/2	1.00/2
M!02012165	Q9S7T7	1	3	8	1.00/2	1.00/2	1.00/4
M!02014995	Q9S7Q2	0.9	3	10	1.00/4	1.00/2	0.75/4
A9T617	Q9S7P9	0.941	4	17	0.90/10	1.00/2	1.00/4
A9TIB5	Q9S7P9	0.938	3	16	0.90/10	1.00/2	1.00/4
M!02001973	Q9S7P3	0.7	2	10	1.00/4	0.00/2	0.75/4
M!02000622	Q9S7N7	0.8	3	10	0.50/4	1.00/2	1.00/4
A9SH79	Q9S7N7	0.625	4	16	0.25/8	1.00/2	1.00/4
M!02003302	Q9S7M9	0.875	5	24	0.81/16	1.00/2	1.00/4
M!02022570	Q9S7M9	1	3	6	1.00/2	1.00/2	1.00/2
M!02026640	Q9S7M9	0.955	5	22	0.93/14	1.00/2	1.00/4
M!01997582	Q9S7M7	1	3	14	1.00/10	1.00/2	1.00/2
M!02009025	Q9S7M7	0.714	3	14	0.60/10	1.00/2	1.00/2
M!02015015	Q9S7M7	0.714	3	14	0.60/10	1.00/2	1.00/2
M!01997748	Q9S7M0	1	3	10	1.00/4	1.00/2	1.00/4
A9RFA4	Q9S7L5	1	1	1
M!02000618	Q9S7L5	0.667	1	6	0.67/6
A9SEI4	Q9S7L5	1	1	1
M!02013521	Q9S7L5	1	1	2	1.00/2
A9T8Q3	Q9S7J8	1	4	68	1.00/61	1.00/2	1.00/4
A9SME3	Q9S7J8	1	4	69	1.00/62	1.00/2	1.00/4
M!01997871	Q9S7I7	0.75	2	4		1.00/2	0.50/2
M!02001839	Q9S7I7	0.75	2	4		1.00/2	0.50/2
M!02016900	Q9S7I7	1	2	4		1.00/2	1.00/2
M!02021313	Q9S7I7	0.75	2	4		1.00/2	0.50/2
M!02006033	Q9S7I6	1	3	12	1.00/7	1.00/2	1.00/3
M!01997330	Q9S7I0	1	3	7		1.00/2	1.00/4
A9REG3	Q9S7H1	0.786	5	28	0.70/20	1.00/2	1.00/4
M!02010809	Q9S7H1	1	3	16	1.00/10	1.00/2	1.00/4
M!02023160	Q9S7H1	1	3	16	1.00/10	1.00/2	1.00/4
M!02026443	Q9S7H1	1	3	16	1.00/10	1.00/2	1.00/4
M!02003597	Q9S7G6	1	3	12	1.00/6	1.00/2	1.00/4
A9TVK9	Q9S7G6	0.955	4	44	0.95/37	1.00/2	1.00/4
A9TEP5	Q9S7E9	0.96	4	50	0.95/43	1.00/2	1.00/4
A9TW32	Q9S7E9	0.96	4	50	0.95/43	1.00/2	1.00/4
A9SC63	Q9S7E9	0.964	4	55	0.96/48	1.00/2	1.00/4
M!02003529	Q9S7E4	1	5	40	1.00/32	1.00/2	1.00/4
M!02025675	Q9S7D2	1	3	16	1.00/10	1.00/2	1.00/4
M!02003526	Q9S7D1	1	3	10	1.00/4	1.00/2	1.00/4
M!02007958	Q9S7D1	1	3	10	1.00/4	1.00/2	1.00/4
M!02018260	Q9S7D1	1	3	10	1.00/4	1.00/2	1.00/4
M!02020179	Q9S7D1	1	3	10	1.00/4	1.00/2	1.00/4
[truncated: 12,786 more rows]

## Sheet: InParanoid output
Group1	Group2	Species	Score	Protein	Boots
1	4948	A.thaliana	1	F4IPJ1	1
1	4948	A.thaliana	0.688	F4JPL2
1	4948	P.patens	1	A9SCG8	1
2	4552	A.thaliana	1	Q9SSD2	0.99
2	4552	P.patens	1	A9U2F5	1
2	4552	P.patens	0.807	A9SPE0
3	4389	A.thaliana	1	Q9SRU2	1
3	4389	P.patens	1	A9RVH7	1
3	4389	P.patens	0.631	A9S254
4	3909	A.thaliana	1	Q9FN44	1
4	3909	P.patens	1	A9SH61	1
5	3291	A.thaliana	1	F4HWS2	1
5	3291	P.patens	1	A9TTH3	1
6	3273	A.thaliana	1	F4HZB2	1
6	3273	A.thaliana	0.58	F4JHT3
6	3273	P.patens	1	A9S740	1
6	3273	P.patens	0.549	A9SF71
6	3273	P.patens	0.076	A9SQY8
7	3263	A.thaliana	1	Q9SYP1	1
7	3263	A.thaliana	0.314	O48534
7	3263	P.patens	1	A9RTW1	1
8	3263	A.thaliana	1	Q8GY23	1
8	3263	A.thaliana	0.851	Q8H0T4
8	3263	P.patens	1	A9SYT0	1
9	3257	A.thaliana	1	Q9LV03	1
9	3257	P.patens	1	A9SM67	0.92
9	3257	P.patens	0.335	A9SI17
10	3037	A.thaliana	1	F4IVL6	1
10	3037	P.patens	1	A9SAI1	1
10	3037	P.patens	0.568	A9SRI0
11	3012	A.thaliana	1	Q38970	1
11	3012	A.thaliana	0.721	F4I1L3
11	3012	P.patens	1	A9RJQ8	1
11	3012	P.patens	0.615	A9T358
12	2974	A.thaliana	1	P18616	1
12	2974	P.patens	1	A9U396	1
12	2974	P.patens	0.36	A9TK89
13	2901	A.thaliana	1	Q0WNJ6	1
13	2901	A.thaliana	0.854	Q0WLB5
13	2901	P.patens	1	A9RFW2	1
13	2901	P.patens	0.871	A9T0L4
13	2901	P.patens	0.424	A9U2Z4
14	2868	A.thaliana	1	Q9FR53	1
14	2868	P.patens	1	A9U2T5	1
15	2861	A.thaliana	1	F4JNE2	1
15	2861	P.patens	1	A9TGH0	1
15	2861	P.patens	0.488	A9RMV8
16	2809	A.thaliana	1	F4IG73	1
16	2809	P.patens	1	A9SKJ8	1
17	2718	A.thaliana	1	F4HW04	1
17	2718	A.thaliana	0.579	F4IFN6
17	2718	P.patens	1	A9SXI7	1
18	2694	A.thaliana	1	F4I0A4	1
18	2694	P.patens	1	A9T6E2	1
19	2654	A.thaliana	1	F4KB73	1
19	2654	P.patens	1	A9U0N1	1
19	2654	P.patens	0.553	A9SXN1
19	2654	P.patens	0.543	A9RBC1
20	2570	A.thaliana	1	Q9FNQ1	1
20	2570	P.patens	1	A9SJ85	1
21	2556	A.thaliana	1	F4I893	1
21	2556	P.patens	1	A9RIY6	1
22	2525	A.thaliana	1	Q3B724	0.83
22	2525	P.patens	1	A9TBI0	1
23	2375	A.thaliana	1	Q9ZNZ7	1
23	2375	A.thaliana	0.331	Q9T0P4
23	2375	P.patens	1	A9TE45	0.98
24	2363	A.thaliana	1	Q9SP32	1
24	2363	P.patens	1	A9RV91	1
25	2263	A.thaliana	1	Q9FKS4	1
25	2263	P.patens	1	A9SGW6	1
26	2207	A.thaliana	1	Q8SAB7	1
26	2207	P.patens	1	A9S9U4	1
26	2207	P.patens	0.521	A9SAL7
26	2207	P.patens	0.49	A9RS98
26	2207	P.patens	0.474	A9T077
26	2207	P.patens	0.215	A9TS39
26	2207	P.patens	0.149	A9TTW3
27	2199	A.thaliana	1	F4IIM1	0.99
27	2199	P.patens	1	A9RP92	1
27	2199	P.patens	0.738	A9SEV4
28	2181	A.thaliana	1	Q94FN2	1
28	2181	P.patens	1	A9SCU9	1
29	2152	A.thaliana	1	Q9LZX8	1
29	2152	A.thaliana	0.261	Q9LPC5
29	2152	P.patens	1	A9TMD6	1
29	2152	P.patens	0.855	A9RIC5
30	2147	A.thaliana	1	Q9FNB0	1
30	2147	P.patens	1	A9TWL6	1
30	2147	P.patens	1	A9TWL7	1
31	2112	A.thaliana	1	P38420	1
31	2112	P.patens	1	A9SJE5	1
32	2081	A.thaliana	1	Q9FMF9	1
32	2081	P.patens	1	A9RIM7	1
33	2060	A.thaliana	1	F4HVV6	1
33	2060	P.patens	1	A9SJI9	1
33	2060	P.patens	0.15	A9S1J5
34	2057	A.thaliana	1	F4JCU6	1
34	2057	P.patens	1	A9SFY1	1
35	2039	A.thaliana	1	Q9LD60	1
35	2039	P.patens	1	A9TZV4	1
35	2039	P.patens	0.845	A9TB22
35	2039	P.patens	0.757	A9T9F4
36	2022	A.thaliana	1	F4ISN0	1
36	2022	P.patens	1	A9SRP5	1
37	2020	A.thaliana	1	Q9SFU6	1
37	2020	A.thaliana	0.204	Q9SJM0
37	2020	P.patens	1	A9SDD1	0.92
37	2020	P.patens	0.591	A9S110
37	2020	P.patens	0.456	A9RNE2
37	2020	P.patens	0.156	A9T092
37	2020	P.patens	0.112	A9RJN6
37	2020	P.patens	0.085	A9SKL4
38	2001	A.thaliana	1	F4I9T0	1
38	2001	P.patens	1	A9TJ18	1
39	1995	A.thaliana	1	Q42093	1
39	1995	A.thaliana	0.677	Q9C8G9
39	1995	A.thaliana	0.088	Q9C8H0
39	1995	P.patens	1	A9TGR0	1
39	1995	P.patens	0.712	A9TWW4
39	1995	P.patens	0.196	A9TGD4
40	1994	A.thaliana	1	Q9M3G7	1
40	1994	P.patens	1	A9SY06	1
41	1973	A.thaliana	1	Q9ZT82	0.99
41	1973	A.thaliana	0.246	Q9S9U0
41	1973	P.patens	1	A9RK32	1
41	1973	P.patens	0.404	A9TZ19
41	1973	P.patens	0.063	A9SCP5
42	1963	A.thaliana	1	F4HXP9	0.99
42	1963	A.thaliana	0.747	F4HWY6
42	1963	A.thaliana	0.255	F4K5J1
42	1963	A.thaliana	0.072	Q39160
42	1963	P.patens	1	A9SX53	1
42	1963	P.patens	0.578	A9SCX3
43	1951	A.thaliana	1	Q0KKQ1	1
43	1951	P.patens	1	A9SU81	1
44	1913	A.thaliana	1	Q9M8D3	1
44	1913	P.patens	1	A9TZH0	1
45	1838	A.thaliana	1	Q9FPT1	1
45	1838	A.thaliana	0.573	Q84WU2
45	1838	P.patens	1	A9S238	1
45	1838	P.patens	0.735	A9SVA0
45	1838	P.patens	0.062	A9SQD0
46	1833	A.thaliana	1	Q9FIZ7	1
46	1833	P.patens	1	A9U3L0	1
47	1832	A.thaliana	1	Q7PC88	0.96
47	1832	P.patens	1	A9RIX0	1
48	1814	A.thaliana	1	F4I9T6	1
48	1814	A.thaliana	0.288	Q6IMT0
48	1814	P.patens	1	A9TLU7	1
49	1795	A.thaliana	1	Q8L5Y4	1
49	1795	P.patens	1	A9U3Q5	1
50	1790	A.thaliana	1	Q9M0V3	1
50	1790	A.thaliana	0.587	O49552
50	1790	P.patens	1	A9U358	1
50	1790	P.patens	0.706	A9TCE5
51	1772	A.thaliana	1	Q9XIE2	0.89
51	1772	A.thaliana	0.631	Q7PC86
51	1772	A.thaliana	0.273	Q94A18
51	1772	P.patens	1	A9T7W7	0.68
52	1771	A.thaliana	1	Q94A40	1
52	1771	A.thaliana	0.765	Q9SJT9
52	1771	P.patens	1	A9RIE1	1
52	1771	P.patens	1	A9SAN0	0.88
52	1771	P.patens	0.606	A9SK16
52	1771	P.patens	0.606	A9SXY8
53	1763	A.thaliana	1	Q42510	0.99
53	1763	P.patens	1	A9RJB3	1
53	1763	P.patens	0.229	A9SNV0
53	1763	P.patens	0.174	A9RUN1
54	1759	A.thaliana	1	Q7PC84	0.67
54	1759	A.thaliana	0.758	Q7PC87
54	1759	P.patens	1	A9TYR6	0.99
55	1754	A.thaliana	1	F4IIU4	1
55	1754	P.patens	1	A9TP35	1
55	1754	P.patens	0.525	A9RYJ3
56	1751	A.thaliana	1	Q42601	1
56	1751	P.patens	1	A9S2A9	1
56	1751	P.patens	0.575	A9TW74
57	1750	A.thaliana	1	F4IXW2	1
57	1750	P.patens	1	A9RNQ7	1
58	1725	A.thaliana	1	Q588V7	1
58	1725	P.patens	1	A9U2H4	1
59	1708	A.thaliana	1	F4IAT2	1
59	1708	P.patens	1	A9SHT8	1
60	1695	A.thaliana	1	Q9SMV6	1
60	1695	A.thaliana	0.329	F4IZR5
60	1695	P.patens	1	A9S636	1
60	1695	P.patens	0.679	A9TLA4
61	1692	A.thaliana	1	Q7X9V2	1
61	1692	P.patens	1	A9S832	1
61	1692	P.patens	0.473	A9U2Y8
62	1631	A.thaliana	1	Q0WV90	0.92
62	1631	A.thaliana	1	Q94AI7	0.9
62	1631	P.patens	1	A9TTP4	1
62	1631	P.patens	1	A9SP06	1
63	1617	A.thaliana	1	Q9LVN7	1
63	1617	P.patens	1	A9RKD5	1
63	1617	P.patens	0.314	A9S7T5
64	1616	A.thaliana	1	Q9M9M4	0.9
64	1616	A.thaliana	0.645	Q9LFL0
64	1616	A.thaliana	0.052	Q9SZL9
64	1616	P.patens	1	E1C9T2	1
64	1616	P.patens	0.524	A9S910
64	1616	P.patens	0.263	A9SDL9
64	1616	P.patens	0.246	A9TJ93
64	1616	P.patens	0.245	A9SS17
64	1616	P.patens	0.227	A9SS22
64	1616	P.patens	0.207	A9TJ92
64	1616	P.patens	0.17	E1C9R0
65	1612	A.thaliana	1	F4IV99	1
65	1612	P.patens	1	A9SM64	1
65	1612	P.patens	0.507	A9TTS1
66	1609	A.thaliana	1	P30182	1
66	1609	P.patens	1	A9SRT5	1
66	1609	P.patens	0.785	A9RWX5
67	1604	A.thaliana	1	F4IWV2	1
67	1604	A.thaliana	0.472	Q9FLH2
67	1604	P.patens	1	A9RHR6	0.99
68	1601	A.thaliana	1	F4ISL7	1
68	1601	P.patens	1	A9TMR9	1
69	1589	A.thaliana	1	F4KBW6	1
69	1589	P.patens	1	A9TC03	1
70	1581	A.thaliana	1	Q9LT02	1
70	1581	P.patens	1	A9RG70	1
71	1575	A.thaliana	1	Q8RWY3	1
71	1575	A.thaliana	0.702	F4JY25
71	1575	P.patens	1	A9SV93	1
71	1575	P.patens	0.868	A9SY70
72	1575	A.thaliana	1	F4K2E9	1
72	1575	P.patens	1	A9TV32	1
73	1570	A.thaliana	1	Q6EVK6	1
73	1570	P.patens	1	A9RSB9	1
73	1570	P.patens	0.625	A9T357
74	1567	A.thaliana	1	Q9SWW6	0.62
74	1567	P.patens	1	A9RUM4	1
75	1565	A.thaliana	1	Q9LNC5	1
75	1565	A.thaliana	0.691	F4JWP9
75	1565	P.patens	1	A9STM2	1
75	1565	P.patens	0.818	A9TEJ6
76	1565	A.thaliana	1	Q9XIE6	1
76	1565	P.patens	1	A9SKC3	1
77	1564	A.thaliana	1	Q93VS8	1
77	1564	P.patens	1	A9TD30	1
77	1564	P.patens	0.806	A9RVI5
78	1563	A.thaliana	1	Q8L5Y6	1
78	1563	P.patens	1	A9RY73	1
78	1563	P.patens	0.699	A9TVN0
79	1561	A.thaliana	1	O48946	0.34
79	1561	A.thaliana	0.482	Q9SKJ5
79	1561	P.patens	1	E1C9X2	1
79	1561	P.patens	0.743	A9TE97
80	1560	A.thaliana	1	Q9FGR0	1
80	1560	P.patens	1	A9SAP7	1
81	1556	A.thaliana	1	O48947	0.45
81	1556	A.thaliana	0.603	Q9SJ22
81	1556	A.thaliana	0.528	Q94JQ6
81	1556	A.thaliana	0.472	Q8L778
81	1556	P.patens	1	A9RUW7	1
81	1556	P.patens	0.377	E1CA14
81	1556	P.patens	0.364	A9RGN5
82	1555	A.thaliana	1	F4JLM5	1
82	1555	P.patens	1	A9TB11	1
83	1545	A.thaliana	1	Q94B78	1
83	1545	A.thaliana	0.657	O80988
83	1545	P.patens	1	A9RLL8	1
83	1545	P.patens	0.681	A9RLL9
83	1545	P.patens	0.629	A9TNZ8
84	1542	A.thaliana	1	F4IX22	1
84	1542	P.patens	1	A9SKI5	1
84	1542	P.patens	0.647	A9T5M7
85	1539	A.thaliana	1	Q9SHS7	1
85	1539	A.thaliana	0.605	Q9SJF0
85	1539	P.patens	1	A9S2C2	1
85	1539	P.patens	0.159	A9TQY8
85	1539	P.patens	0.146	A9SF24
85	1539	P.patens	0.143	A9STN4
86	1535	A.thaliana	1	Q9ASR1	0.99
86	1535	P.patens	1	A9SYQ2	1
86	1535	P.patens	0.868	A9SYQ7
86	1535	P.patens	0.748	A9U245
87	1529	A.thaliana	1	Q9LNQ4	0.94
87	1529	A.thaliana	0.684	Q9SGG3
87	1529	A.thaliana	0.446	Q9LVK9
87	1529	A.thaliana	0.429	Q9SLK6
87	1529	P.patens	1	A9SY94	1
87	1529	P.patens	0.73	A9RVW0
88	1527	A.thaliana	1	Q5S2C3	1
88	1527	P.patens	1	A9U2J4	1
88	1527	P.patens	0.286	A9RG99
89	1526	A.thaliana	1	F4KD38	1
89	1526	P.patens	1	A9RNX6	1
90	1517	A.thaliana	1	F4JXY6	0.98
90	1517	A.thaliana	0.294	F4JV81
90	1517	P.patens	1	A9S3P1	1
90	1517	P.patens	0.614	A9THK6
90	1517	P.patens	0.052	A9T4K3
90	1517	P.patens	0.051	A9TFK0
91	1511	A.thaliana	1	Q9SAC6	1
91	1511	P.patens	1	A9RGK0	1
91	1511	P.patens	0.295	A9SFX9
92	1508	A.thaliana	1	F4J5S1	1
92	1508	P.patens	1	A9RLF4	1
93	1506	A.thaliana	1	Q9C5X9	0.99
93	1506	A.thaliana	0.557	Q9FWQ5
93	1506	A.thaliana	0.051	Q9LE42
93	1506	P.patens	1	A9TAD6	1
93	1506	P.patens	0.26	A9U3C0
94	1504	A.thaliana	1	F4JXF8	1
94	1504	P.patens	1	A9RSV5	1
95	1502	A.thaliana	1	P93028	1
95	1502	A.thaliana	0.399	P92974
95	1502	P.patens	1	A9SFQ4	1
95	1502	P.patens	0.791	A9REZ6
96	1491	A.thaliana	1	F4K2C1	1
96	1491	P.patens	1	A9T2C2	1
96	1491	P.patens	0.993	A9U1F7
97	1490	A.thaliana	1	Q9MAH0	1
97	1490	A.thaliana	0.678	Q84VW9
97	1490	A.thaliana	0.423	Q5GM68
97	1490	P.patens	1	A9TW25	1
97	1490	P.patens	0.451	A9T5R9
97	1490	P.patens	0.448	A9T790
97	1490	P.patens	0.376	A9SIV3
97	1490	P.patens	0.343	A9RUR8
97	1490	P.patens	0.129	A9S2G6
98	1483	A.thaliana	1	Q93YQ1	1
98	1483	A.thaliana	0.574	Q9LZW9
98	1483	P.patens	1	A9TBL2	1
98	1483	P.patens	0.469	A9SVK3
98	1483	P.patens	0.416	A9RSZ2
98	1483	P.patens	0.32	A9SKQ1
99	1480	A.thaliana	1	Q9FI56	1
99	1480	A.thaliana	0.131	Q9SXJ7
99	1480	P.patens	1	A9RR37	1
99	1480	P.patens	0.644	A9TKQ2
99	1480	P.patens	0.331	A9SI84
99	1480	P.patens	0.29	A9SKP9
100	1480	A.thaliana	1	Q9SIB9	1
100	1480	A.thaliana	0.217	Q42560
100	1480	A.thaliana	0.198	Q94A28
100	1480	P.patens	1	A9TKS3	0.95
100	1480	P.patens	0.531	A9SX78
101	1477	A.thaliana	1	F4K8B7	1
101	1477	A.thaliana	0.597	F4J8C7
101	1477	P.patens	1	A9SS87	1
101	1477	P.patens	0.533	A9SEM6
102	1475	A.thaliana	1	P56766	1
102	1475	P.patens	1	Q8MFA3	1
103	1471	A.thaliana	1	Q9FWX7	1
103	1471	A.thaliana	0.798	Q9FWX8
103	1471	A.thaliana	0.476	Q9SYI2
103	1471	A.thaliana	0.469	Q9SYI3
103	1471	A.thaliana	0.407	O80725
103	1471	A.thaliana	0.375	Q9M1Q9
103	1471	A.thaliana	0.136	Q9M0M2
103	1471	P.patens	1	A9T9F3	1
103	1471	P.patens	0.526	A9TZV5
104	1471	A.thaliana	1	Q8LPT1	1
104	1471	A.thaliana	0.817	Q9M3B9
104	1471	P.patens	1	A9RUE3	0.99
105	1465	A.thaliana	1	Q9LJX0	0.91
105	1465	P.patens	1	A9TKP2	0.99
105	1465	P.patens	0.223	A9S010
106	1461	A.thaliana	1	Q9M8Y0	1
106	1461	P.patens	1	A9TM30	1
106	1461	P.patens	0.691	A9T7C6
107	1461	A.thaliana	1	P56767	1
107	1461	P.patens	1	Q8MFA2	1
108	1452	A.thaliana	1	F4J0P2	1
108	1452	P.patens	1	A9S4J7	1
109	1450	A.thaliana	1	Q9M086	1
109	1450	P.patens	1	A9SUA5	1
109	1450	P.patens	0.731	A9SK33
110	1449	A.thaliana	1	O04379	0.97
110	1449	P.patens	1	A9RTW5	1
110	1449	P.patens	0.361	A9RG03
110	1449	P.patens	0.152	A9T6J3
111	1449	A.thaliana	1	Q8VY00	1
111	1449	A.thaliana	0.479	F4IJV4
111	1449	P.patens	1	A9S2C1	1
112	1447	A.thaliana	1	F4JTN1	1
112	1447	A.thaliana	0.165	F4I9G5
112	1447	P.patens	1	A9SMZ7	1
112	1447	P.patens	0.256	A9RFW8
113	1447	A.thaliana	1	Q7GB25	0.96
113	1447	P.patens	1	A9U4I9	0.66
114	1443	A.thaliana	1	Q9LF37	1
114	1443	P.patens	1	A9TAU3	1
115	1440	A.thaliana	1	P54609	1
115	1440	A.thaliana	1	Q9SCN8	1
115	1440	A.thaliana	1	Q9LZF6	1
115	1440	P.patens	1	A9SSY8	1
115	1440	P.patens	1	A9SNW6	1
115	1440	P.patens	1	A9TF08	1
115	1440	P.patens	0.651	A9TEB6
115	1440	P.patens	0.641	A9TRB0
115	1440	P.patens	0.453	A9SXH4
116	1437	A.thaliana	1	Q9LJL3	1
116	1437	A.thaliana	0.651	Q8VY06
116	1437	P.patens	1	A9SF86	1
117	1431	A.thaliana	1	Q9FHN8	1
117	1431	P.patens	1	A9TBK2	1
117	1431	P.patens	0.228	A9TXU7
117	1431	P.patens	0.183	A9RQX5
118	1431	A.thaliana	1	Q9SY55	1
118	1431	P.patens	1	A9TIL4	1
119	1427	A.thaliana	1	Q8RY22	1
119	1427	P.patens	1	A9TIB2	1
119	1427	P.patens	0.359	A9RQ61
120	1426	A.thaliana	1	P92939	1
120	1426	A.thaliana	0.914	Q9XES1
120	1426	P.patens	1	A9TK26	0.99
120	1426	P.patens	0.677	A9SH40
121	1426	A.thaliana	1	Q9ZT71	1
121	1426	P.patens	1	A9TE27	1
122	1422	A.thaliana	1	Q56YN8	1
122	1422	P.patens	1	A9U123	1
123	1420	A.thaliana	1	P98205	1
123	1420	P.patens	1	A9T776	1
124	1418	A.thaliana	1	Q9SUS3	1
124	1418	A.thaliana	0.59	O81742
124	1418	P.patens	1	A9TVR6	1
124	1418	P.patens	0.665	A9TPL0
124	1418	P.patens	0.603	A9S2H0
125	1404	A.thaliana	1	F4IUX6	1
125	1404	P.patens	1	A9SV31	1
126	1402	A.thaliana	1	P14713	0.8
126	1402	A.thaliana	0.519	P42497
126	1402	P.patens	1	A9T4N3	1
126	1402	P.patens	0.894	A9TUP7
126	1402	P.patens	0.687	A9S4A1
126	1402	P.patens	0.658	A9RK23
126	1402	P.patens	0.633	A9SLL8
126	1402	P.patens	0.532	A9THP5
126	1402	P.patens	0.507	A9SID1
127	1402	A.thaliana	1	Q9SV21	1
127	1402	A.thaliana	0.961	Q9SV20
127	1402	P.patens	1	A9S1Z1	1
127	1402	P.patens	0.145	A9TST3
127	1402	P.patens	0.115	A9T5F4
128	1402	A.thaliana	1	Q9ZVW2	1
128	1402	P.patens	1	A9S993	1
129	1400	A.thaliana	1	P50546	1
129	1400	P.patens	1	P60283	1
130	1396	A.thaliana	1	F4KIH8	1
130	1396	P.patens	1	A9RTT3	1
131	1392	A.thaliana	1	F4I116	1
131	1392	P.patens	1	A9RZT5	1
132	1391	A.thaliana	1	O23087	1
132	1391	P.patens	1	A9SHQ4	0.99
133	1390	A.thaliana	1	F4JFA0	1
133	1390	P.patens	1	A9STI9	1
134	1389	A.thaliana	1	Q9SJ20	1
134	1389	P.patens	1	A9SBX1	1
134	1389	P.patens	0.554	A9TAP9
135	1381	A.thaliana	1	Q9FIH8	1
135	1381	P.patens	1	A9TJ83	1
136	1378	A.thaliana	1	F4J8K6	1
136	1378	P.patens	1	A9SPX0	1
137	1378	A.thaliana	1	F4JAA5	1
137	1378	P.patens	1	A9U0S9	1
138	1373	A.thaliana	1	Q9C5Y4	1
138	1373	A.thaliana	0.623	Q9SN90
138	1373	P.patens	1	A9S6L3	1
139	1372	A.thaliana	1	F4J8D3	1
139	1372	P.patens	1	A9RFT6	1
139	1372	P.patens	0.706	A9S506
139	1372	P.patens	0.523	A9SD39
140	1367	A.thaliana	1	Q9M0E5	1
140	1367	P.patens	1	A9TEG7	1
140	1367	P.patens	0.383	A9SP04
141	1367	A.thaliana	1	F4HRS2	1
141	1367	P.patens	1	A9SVI6	1
142	1366	A.thaliana	1	Q9S775	1
142	1366	P.patens	1	A9TI22	1
142	1366	P.patens	0.835	A9RX41
143	1359	A.thaliana	1	P42730	1
143	1359	P.patens	1	A9TRV8	1
144	1358	A.thaliana	1	Q9LYS2	0.83
144	1358	P.patens	1	A9U4V1	0.99
145	1356	A.thaliana	1	P34881	1
145	1356	A.thaliana	0.424	Q9M0S8
145	1356	A.thaliana	0.366	F4JUL5
145	1356	A.thaliana	0.271	Q9T0I1
145	1356	P.patens	1	A9RVR7	1
146	1350	A.thaliana	1	O23404	1
146	1350	P.patens	1	A9RR03	1
147	1349	A.thaliana	1	F4K4Q2	1
147	1349	P.patens	1	A9RSP9	1
148	1347	A.thaliana	1	Q0WUR5	0.99
148	1347	A.thaliana	0.195	Q9LUM0
148	1347	P.patens	1	A9RYY6	1
148	1347	P.patens	0.619	A9SCF9
149	1347	A.thaliana	1	Q9LZJ5	0.99
149	1347	A.thaliana	0.68	Q7DM58
149	1347	P.patens	1	A9SV23	0.82
150	1345	A.thaliana	1	Q8LPK4	1
150	1345	A.thaliana	0.961	Q8LPL6
150	1345	P.patens	1	A9RSM0	1
150	1345	P.patens	0.341	A9T668
150	1345	P.patens	0.167	A9U4D0
151	1344	A.thaliana	1	Q5S2C4	1
151	1344	P.patens	1	A9S0A7	1
151	1344	P.patens	0.663	A9S3N6
152	1341	A.thaliana	1	F4IAP5	1
152	1341	P.patens	1	A9SYE4	1
153	1339	A.thaliana	1	Q9FJL0	1
153	1339	P.patens	1	A9RDI2	1
154	1336	A.thaliana	1	O48844	1
154	1336	A.thaliana	0.696	Q9MAT0
154	1336	P.patens	1	A9SSP2	1
154	1336	P.patens	0.68	A9TLR3
155	1335	A.thaliana	1	Q9LRZ5	0.99
155	1335	P.patens	1	A9U3B4	0.91
156	1333	A.thaliana	1	Q6Q1P4	1
156	1333	P.patens	1	A9SLI2	1
157	1329	A.thaliana	1	F4JPS4	1
157	1329	A.thaliana	0.611	F4JMQ8
157	1329	P.patens	1	A9SF27	1
158	1318	A.thaliana	1	Q96301	1
158	1318	P.patens	1	A9U325	1
158	1318	P.patens	0.544	A9TWF9
159	1313	A.thaliana	1	Q9LHD1	0.99
159	1313	A.thaliana	0.535	Q9LSJ6
159	1313	A.thaliana	0.525	Q9LSJ2
159	1313	A.thaliana	0.513	Q9LSJ5
159	1313	A.thaliana	0.469	Q9LSJ8
159	1313	P.patens	1	A9U052	0.65
160	1307	A.thaliana	1	Q8RWY6	1
160	1307	P.patens	1	A9TE70	1
161	1303	A.thaliana	1	F4IP13	1
161	1303	P.patens	1	A9SVP3	1
162	1301	A.thaliana	1	Q9XEA0	1
162	1301	P.patens	1	A9SG46	1
163	1295	A.thaliana	1	Q9FHA3	1
163	1295	P.patens	1	A9TLA7	1
164	1294	A.thaliana	1	F4KE63	1
164	1294	P.patens	1	A9SEL3	1
165	1293	A.thaliana	1	F4I4P3	1
165	1293	P.patens	1	A9S7Q9	1
166	1287	A.thaliana	1	P93736	1
166	1287	P.patens	1	A9SJ82	1
167	1286	A.thaliana	1	Q0WW26	1
167	1286	P.patens	1	A9TP01	1
167	1286	P.patens	0.527	A9RL96
167	1286	P.patens	0.525	A9S1S1
168	1284	A.thaliana	1	Q2UVJ5	1
168	1284	P.patens	1	A9RK61	1
168	1284	P.patens	0.148	A9RF50
168	1284	P.patens	0.066	A9RQN4
168	1284	P.patens	0.061	A9SYZ2
169	1280	A.thaliana	1	Q9SIV2	1
169	1280	A.thaliana	0.708	Q6XJG8
169	1280	P.patens	1	A9U198	1
169	1280	P.patens	0.76	A9RDZ2
170	1272	A.thaliana	1	P36428	1
170	1272	P.patens	1	A9T4K7	1
171	1272	A.thaliana	1	H3K2Y6	1
171	1272	P.patens	1	A9TE29	1
172	1271	A.thaliana	1	Q9SR02	1
172	1271	P.patens	1	A9TBM8	1
173	1269	A.thaliana	1	Q8RY24	0.98
173	1269	P.patens	1	A9SCX9	1
173	1269	P.patens	0.783	Q3Y544
174	1264	A.thaliana	1	F4HX14	1
174	1264	P.patens	1	A9SE36	1
175	1263	A.thaliana	1	F4JKH6	0.99
175	1263	A.thaliana	0.053	F4HS99
175	1263	P.patens	1	A9SFG8	1
175	1263	P.patens	0.557	A9TXQ9
176	1260	A.thaliana	1	F4HYJ6	1
176	1260	A.thaliana	0.124	F4IM84
176	1260	A.thaliana	0.104	Q9FF84
176	1260	P.patens	1	A9TSB9	1
177	1258	A.thaliana	1	Q9LIB2	0.99
177	1258	P.patens	1	A9TAP8	0.98
177	1258	P.patens	0.438	A9S7B4
178	1257	A.thaliana	1	Q9LJD8	1
178	1257	A.thaliana	0.749	Q9SFB6
178	1257	P.patens	1	A9SNT8	1
179	1254	A.thaliana	1	Q8RXA7	1
179	1254	P.patens	1	A9RF98	1
180	1253	A.thaliana	1	F4JCX1	1
180	1253	P.patens	1	A9SWU6	1
181	1249	A.thaliana	1	Q56ZN6	1
181	1249	A.thaliana	0.706	Q9FWR2
181	1249	P.patens	1	A9SQR8	1
181	1249	P.patens	0.731	A9RTX7
182	1247	A.thaliana	1	Q9XIF2	1
182	1247	P.patens	1	A9SDW0	1
183	1243	A.thaliana	1	Q9FJD4	0.99
183	1243	P.patens	1	A9TD66	1
183	1243	P.patens	0.695	A9TV49
184	1242	A.thaliana	1	O82491	1
184	1242	P.patens	1	A9TYN6	1
185	1238	A.thaliana	1	Q9LZQ9	1
185	1238	A.thaliana	0.571	O22899
185	1238	P.patens	1	A9U1X3	1
185	1238	P.patens	0.772	A9RNC5
186	1237	A.thaliana	1	P51818	0.3
186	1237	A.thaliana	1	P55737	0.3
186	1237	A.thaliana	0.851	O03986
186	1237	P.patens	1	A9TFL9	1
186	1237	P.patens	1	A9SIS2	1
186	1237	P.patens	0.905	A9TFM2
186	1237	P.patens	0.601	A9TQU1
186	1237	P.patens	0.415	A9TLH3
187	1234	A.thaliana	1	Q8L5Y9	1
187	1234	P.patens	1	A9RUB3	1
187	1234	P.patens	0.098	A9SQD7
188	1233	A.thaliana	1	F4K639	1
188	1233	A.thaliana	0.154	F4IL43
188	1233	P.patens	1	A9RNP7	1
189	1233	A.thaliana	1	Q8H0U8	1
189	1233	A.thaliana	0.253	Q9SF41
189	1233	P.patens	1	A9TSN9	1
190	1231	A.thaliana	1	Q8W498	1
190	1231	P.patens	1	A9SZV9	1
191	1230	A.thaliana	1	F4I3R1	1
191	1230	P.patens	1	A9T186	1
191	1230	P.patens	0.511	A9SL94
191	1230	P.patens	0.461	A9TE03
192	1230	A.thaliana	1	Q8LRK9	1
192	1230	A.thaliana	0.499	Q6PUA2
192	1230	P.patens	1	A9SMK3	1
192	1230	P.patens	0.642	A9TKZ9
193	1229	A.thaliana	1	O23461	1
193	1229	A.thaliana	0.209	Q9M1M0
193	1229	P.patens	1	A9TZG9	1
193	1229	P.patens	0.359	A9RLK0
194	1229	A.thaliana	1	F4K306	1
194	1229	P.patens	1	A9SNY6	1
194	1229	P.patens	0.532	A9RRN2
195	1227	A.thaliana	1	Q7XZU0	1
195	1227	P.patens	1	A9SXZ0	1
196	1225	A.thaliana	1	F4K0X5	0.99
196	1225	A.thaliana	1	F4K148	0.99
196	1225	P.patens	1	A9SW15	1
196	1225	P.patens	1	A9S6B1	1
196	1225	P.patens	0.709	A9SW10
197	1225	A.thaliana	1	Q0WUG6	1
197	1225	P.patens	1	A9S838	1
198	1218	A.thaliana	1	P98204	1
198	1218	P.patens	1	A9S076	1
198	1218	P.patens	0.15	A9S030
199	1217	A.thaliana	1	Q8L785	1
199	1217	P.patens	1	A9TR89	1
200	1213	A.thaliana	1	F4JV60	1
200	1213	P.patens	1	A9T3R2	1
201	1213	A.thaliana	1	F4ISQ7	1
201	1213	P.patens	1	A9U3N3	1
202	1211	A.thaliana	1	Q94AH6	1
202	1211	P.patens	1	A9T5R6	1
202	1211	P.patens	0.694	A9T066
202	1211	P.patens	0.673	A9T788
203	1209	A.thaliana	1	F4J9M5	1
203	1209	A.thaliana	0.422	F4K128
203	1209	P.patens	1	A9S7V7	1
204	1208	A.thaliana	1	Q8VZ10	1
204	1208	P.patens	1	A9SEV6	1
205	1208	A.thaliana	1	Q9LKU3	1
205	1208	P.patens	1	A9SYX9	1
206	1207	A.thaliana	1	Q8W4M7	1
206	1207	P.patens	1	A9T079	1
207	1206	A.thaliana	1	P42339	1
207	1206	P.patens	1	A9S9H5	1
208	1200	A.thaliana	1	Q9XIK4	1
208	1200	A.thaliana	0.662	Q9M2Q4
208	1200	P.patens	1	A9SM91	1
209	1197	A.thaliana	1	Q6ZY51	1
209	1197	P.patens	1	A9RDP4	1
209	1197	P.patens	0.208	A9RXB2
210	1196	A.thaliana	1	Q9SKX0	1
210	1196	P.patens	1	A9SUU8	1
211	1195	A.thaliana	1	Q9LV11	1
211	1195	A.thaliana	0.877	Q9SU58
211	1195	A.thaliana	0.507	P20431
211	1195	A.thaliana	0.501	P19456
211	1195	A.thaliana	0.488	P20649
211	1195	A.thaliana	0.488	Q9M2A0
211	1195	A.thaliana	0.488	Q42556
211	1195	A.thaliana	0.452	Q9SH76
211	1195	A.thaliana	0.444	Q9SJB3
211	1195	A.thaliana	0.37	Q9LY32
211	1195	A.thaliana	0.237	Q43128
211	1195	P.patens	1	A9U0N9	1
212	1194	A.thaliana	1	Q9LX99	1
212	1194	A.thaliana	0.633	Q9FKP4
212	1194	P.patens	1	A9SAE6	1
212	1194	P.patens	0.534	A9SFW4
213	1194	A.thaliana	1	F4INI6	1
213	1194	P.patens	1	A9SI77	1
213	1194	P.patens	1	A9T4Z1	1
214	1190	A.thaliana	1	A8MS85	1
214	1190	A.thaliana	0.279	Q9CAM1
214	1190	P.patens	1	A9RRH2	1
214	1190	P.patens	0.134	A9RR56
215	1190	A.thaliana	1	Q8VZF3	1
215	1190	P.patens	1	A9RKU2	1
215	1190	P.patens	0.497	A9S5Z1
216	1190	A.thaliana	1	F4I366	1
216	1190	P.patens	1	A9T5Q2	1
217	1189	A.thaliana	1	Q8LPQ5	1
217	1189	P.patens	1	A9SGS5	1
218	1188	A.thaliana	1	F4I507	0.94
218	1188	A.thaliana	0.58	F4JCF9
218	1188	P.patens	1	A9RMV3	1
218	1188	P.patens	0.577	A9TGX9
218	1188	P.patens	0.513	A9T6S0
218	1188	P.patens	0.245	A9TBI5
218	1188	P.patens	0.191	A9SQP5
219	1186	A.thaliana	1	Q8RXS6	1
219	1186	P.patens	1	A9S384	1
220	1184	A.thaliana	1	P22953	0.99
220	1184	A.thaliana	0.32	P22954
220	1184	A.thaliana	0.184	O65719
220	1184	P.patens	1	A9TWR9	0.99
220	1184	P.patens	0.557	A9SNF1
220	1184	P.patens	0.443	A9RCV9
220	1184	P.patens	0.412	A9U4N3
220	1184	P.patens	0.34	A9S0A3
221	1184	A.thaliana	1	Q8L866	1
221	1184	P.patens	1	A9RYQ1	1
221	1184	P.patens	0.8	A9RSR2
221	1184	P.patens	0.334	A9T7G4
222	1183	A.thaliana	1	F4JY37	1
222	1183	P.patens	1	A9SVX3	1
222	1183	P.patens	0.588	A9TXE0
223	1183	A.thaliana	1	Q9LTX7	1
223	1183	P.patens	1	A9STP2	1
224	1181	A.thaliana	1	F4KCC2	1
224	1181	P.patens	1	A9SDB1	1
224	1181	P.patens	0.627	A9TX84
224	1181	P.patens	0.375	A9SMY6
224	1181	P.patens	0.061	A9RY58
225	1181	A.thaliana	1	F4KIH9	1
225	1181	P.patens	1	A9TKT0	1
226	1176	A.thaliana	1	O50008	1
226	1176	A.thaliana	0.744	Q9SRV5
226	1176	A.thaliana	0.232	Q0WNZ5
226	1176	P.patens	1	A9RT52	1
226	1176	P.patens	0.831	A9U0A5
226	1176	P.patens	0.816	A9RWS2
227	1176	A.thaliana	1	O64948	1
227	1176	P.patens	1	A9RUE2	1
228	1176	A.thaliana	1	F4IDR3	1
228	1176	P.patens	1	A9T397	1
229	1176	A.thaliana	1	O24617	1
229	1176	P.patens	1	A9TKK7	1
230	1176	A.thaliana	1	Q93ZY3	1
230	1176	P.patens	1	A9U0P1	1
231	1175	A.thaliana	1	Q9LF79	0.99
231	1175	A.thaliana	0.396	Q9SZR1
231	1175	A.thaliana	0.31	Q9LU41
231	1175	P.patens	1	E1C9W0	0.99
231	1175	P.patens	0.131	A9TQN0
231	1175	P.patens	0.124	A9SLT6
232	1175	A.thaliana	1	Q9FFC7	1
232	1175	P.patens	1	A9RG15	1
233	1175	A.thaliana	1	Q9SI75	1
233	1175	P.patens	1	A9TWU2	1
234	1168	A.thaliana	1	F4IN58	1
234	1168	P.patens	1	A9RSJ5	1
234	1168	P.patens	0.273	A9RUE7
235	1166	A.thaliana	1	P38605	0.99
235	1166	P.patens	1	A9RWY0	1
236	1161	A.thaliana	1	O81108	1
236	1161	A.thaliana	0.853	O64806
236	1161	A.thaliana	0.497	Q37145
236	1161	A.thaliana	0.105	Q9M2L4
236	1161	A.thaliana	0.093	O22218
236	1161	P.patens	1	A9RZJ8	0.99
237	1161	A.thaliana	1	Q9SR52	1
237	1161	P.patens	1	A9TNN7	1
238	1158	A.thaliana	1	O81852	1
238	1158	A.thaliana	0.352	Q9SA18
238	1158	P.patens	1	A9SKI1	1
238	1158	P.patens	0.588	A9TAK5
239	1158	A.thaliana	1	F4JCM7	1
239	1158	A.thaliana	0.236	F4IUN0
239	1158	P.patens	1	A9SYA3	1
239	1158	P.patens	0.56	A9RVW7
240	1158	A.thaliana	1	Q9LPD9	1
240	1158	P.patens	1	A9RU06	1
241	1158	A.thaliana	1	Q9FX21	1
241	1158	P.patens	1	A9SNQ0	1
242	1156	A.thaliana	1	Q38861	1
242	1156	A.thaliana	0.82	Q9FUG4
242	1156	P.patens	1	A9T7C2	1
243	1153	A.thaliana	1	Q93Y12	1
243	1153	P.patens	1	A9TJ56	1
243	1153	P.patens	0.347	A9S1C0
243	1153	P.patens	0.232	A9SZ68
243	1153	P.patens	0.209	A9RF04
243	1153	P.patens	0.194	A9SAE8
244	1150	A.thaliana	1	F4IRR2	1
244	1150	A.thaliana	0.367	F4J738
244	1150	P.patens	1	A9TCE6	1
244	1150	P.patens	0.703	A9TN95
245	1150	A.thaliana	1	Q9ZVH4	1
245	1150	A.thaliana	0.523	Q9C9L0
245	1150	P.patens	1	A9RVN5	1
245	1150	P.patens	0.869	A9TT32
246	1150	A.thaliana	1	B5X0I6	1
246	1150	P.patens	1	A9RSJ1	1
247	1150	A.thaliana	1	F4JKK0	1
247	1150	P.patens	1	A9T9H9	1
248	1149	A.thaliana	1	Q9LYR7	1
248	1149	P.patens	1	A9RXX5	1
249	1149	A.thaliana	1	Q9FFF9	1
249	1149	P.patens	1	A9SV62	1
250	1148	A.thaliana	1	F4IDS7	1
250	1148	P.patens	1	A9U031	1
251	1144	A.thaliana	1	F4K0C4	1
251	1144	P.patens	1	A9RFK8	1
252	1143	A.thaliana	1	Q9FN05	1
252	1143	P.patens	1	A9SRV0	1
253	1141	A.thaliana	1	Q8LGH4	1
253	1141	P.patens	1	A9TCM3	1
253	1141	P.patens	0.625	A9SEG5
254	1141	A.thaliana	1	P31414	1
254	1141	P.patens	1	A9U2Q2	1
255	1140	A.thaliana	1	Q9M111	0.99
255	1140	A.thaliana	0.223	Q00917
255	1140	P.patens	1	A9TS81	0.62
255	1140	P.patens	0.284	A9RU71
255	1140	P.patens	0.212	A9SUG0
256	1138	A.thaliana	1	Q9C641	1
256	1138	A.thaliana	0.957	F4IW10
256	1138	P.patens	1	A9RPB9	1
256	1138	P.patens	0.828	A9SP22
257	1138	A.thaliana	1	F4KHD8	1
257	1138	P.patens	1	A9S7H8	1
258	1137	A.thaliana	1	Q8RWV0	1
258	1137	A.thaliana	0.575	F4IW47
258	1137	P.patens	1	A9SUL8	1
258	1137	P.patens	0.808	A9SUJ9
259	1135	A.thaliana	1	F4J246	1
259	1135	P.patens	1	A9TB92	1
259	1135	P.patens	0.396	A9TWW5
260	1134	A.thaliana	1	Q39043	0.99
260	1134	A.thaliana	0.903	Q9LKR3
260	1134	P.patens	1	A9T7Y9	1
260	1134	P.patens	0.509	A9TQG3
261	1134	A.thaliana	1	Q9LTB2	1
261	1134	P.patens	1	A9S0J8	1
261	1134	P.patens	0.65	A9SGD5
262	1134	A.thaliana	1	D8WUA4	1
262	1134	P.patens	1	A9U203	1
263	1134	A.thaliana	1	Q9SJ40	1
263	1134	P.patens	1	A9SKG6	1
264	1132	A.thaliana	1	F4K6N0	1
264	1132	A.thaliana	0.617	Q9FLT0
264	1132	P.patens	1	A9TJW2	1
265	1132	A.thaliana	1	P29388	1
265	1132	P.patens	1	Q1XGB7	1
266	1130	A.thaliana	1	Q9LVP1	1
266	1130	P.patens	1	A9U3P7	1
267	1127	A.thaliana	1	Q9LD55	1
267	1127	P.patens	1	A9RFG7	1
267	1127	P.patens	0.632	A9SFU3
267	1127	P.patens	0.506	A9SRY1
268	1127	A.thaliana	1	F4J2T9	1
268	1127	P.patens	1	A9SDI8	1
269	1123	A.thaliana	1	O22941	1
269	1123	A.thaliana	0.427	B6EUA3
269	1123	P.patens	1	A9SVZ0	0.99
269	1123	P.patens	0.773	A9S614
270	1119	A.thaliana	1	Q38854	1
270	1119	P.patens	1	A9RQM1	1
270	1119	P.patens	0.57	A9RIM8
270	1119	P.patens	0.512	A9SZ19
270	1119	P.patens	0.479	A9S1W0
271	1119	A.thaliana	1	Q9SX85	1
271	1119	A.thaliana	0.906	Q9SX86
271	1119	P.patens	1	A9RVG8	1
272	1119	A.thaliana	1	Q8VZ08	0.96
272	1119	P.patens	1	A9SXS9	1
272	1119	P.patens	0.257	A9S119
273	1118	A.thaliana	1	Q9S7J8	0.99
273	1118	P.patens	1	A9SME3	1
273	1118	P.patens	0.533	A9T8Q3
274	1117	A.thaliana	1	Q9SVN5	1
274	1117	P.patens	1	A9SRC9	1
274	1117	P.patens	0.216	A9RBZ7
275	1115	A.thaliana	1	Q9FY61	1
275	1115	P.patens	1	A9T6P1	1
275	1115	P.patens	0.781	A9TGF2
276	1113	A.thaliana	1	O65272	1
276	1113	A.thaliana	0.512	Q9ZTZ7
276	1113	P.patens	1	A9RVH0	0.99
277	1109	A.thaliana	1	Q9LDK9	1
277	1109	P.patens	1	A9SX84	1
278	1108	A.thaliana	1	Q9SYM5	1
278	1108	A.thaliana	0.313	Q9LH76
278	1108	A.thaliana	0.275	Q9LPG6
278	1108	P.patens	1	A9SKF1	1
278	1108	P.patens	0.607	A9TAH5
278	1108	P.patens	0.518	A9TAN0
278	1108	P.patens	0.401	A9TM29
279	1107	A.thaliana	1	Q9FMJ0	1
279	1107	A.thaliana	0.67	Q0WPX9
279	1107	P.patens	1	A9TM79	1
280	1105	A.thaliana	1	Q9STW6	1
280	1105	A.thaliana	0.509	Q9LTX9
280	1105	P.patens	1	A9T251	0.99
280	1105	P.patens	0.598	A9RFC9
281	1102	A.thaliana	1	F4JGZ1	1
281	1102	P.patens	1	A9TEB9	1
282	1101	A.thaliana	1	Q9LYN8	1
282	1101	P.patens	1	A9SS32	1
282	1101	P.patens	0.266	A9TJD6
282	1101	P.patens	0.26	A9T6C8
282	1101	P.patens	0.25	A9S4Y2
282	1101	P.patens	0.221	A9SDH6
282	1101	P.patens	0.164	A9SBP9
283	1099	A.thaliana	1	Q9FNI6	0.99
283	1099	P.patens	1	A9S188	1
284	1095	A.thaliana	1	F4JTS8	1
284	1095	P.patens	1	A9TGY0	1
285	1094	A.thaliana	1	O82663	1
285	1094	A.thaliana	0.26	Q9ZPX5
285	1094	P.patens	1	A9TP02	1
285	1094	P.patens	0.398	A9S7B3
286	1093	A.thaliana	1	Q9SIZ8	1
286	1093	P.patens	1	A9RFT1	1
286	1093	P.patens	0.471	A9SNH3
286	1093	P.patens	0.465	A9RU48
287	1093	A.thaliana	1	F4I0P8	0.95
287	1093	P.patens	1	A9TTF6	1
287	1093	P.patens	0.21	A9U333
288	1092	A.thaliana	1	Q9LFR0	1
288	1092	P.patens	1	A9RI14	1
289	1091	A.thaliana	1	Q9M291	1
289	1091	A.thaliana	0.493	Q9M081
289	1091	P.patens	1	A9S9P0	1
289	1091	P.patens	0.623	A9S9N4
290	1090	A.thaliana	1	F4K0E8	1
290	1090	P.patens	1	A9RPA1	1
290	1090	P.patens	0.505	A9SJI1
290	1090	P.patens	0.149	A9SEV2
291	1088	A.thaliana	1	P93655	1
291	1088	A.thaliana	0.389	Q9M9L7
291	1088	A.thaliana	0.18	Q9M9L8
291	1088	P.patens	1	A9REQ0	1
292	1086	A.thaliana	1	Q9STX5	1
292	1086	P.patens	1	A9SVT7	0.99
293	1085	A.thaliana	1	P94078	1
293	1085	A.thaliana	0.202	Q8LPJ3
293	1085	A.thaliana	0.073	Q9FKW9
293	1085	P.patens	1	A9SWM3	1
293	1085	P.patens	0.492	A9SGT5
294	1083	A.thaliana	1	Q8W4S4	0.88
294	1083	A.thaliana	1	Q9SJT7	0.9
294	1083	P.patens	0.604	A9SRI3
294	1083	P.patens	1	A9SAH1	0.99
294	1083	P.patens	0.561	A9TRE1
294	1083	P.patens	0.52	A9RFD8
295	1082	A.thaliana	1	Q84K47	1
295	1082	A.thaliana	0.457	Q9FKF2
295	1082	A.thaliana	0.421	Q9FLT5
295	1082	P.patens	1	A9T1J1	1
296	1082	A.thaliana	1	Q8GZ28	1
296	1082	A.thaliana	0.929	Q8VZH1
296	1082	P.patens	1	A9SS10	1
297	1081	A.thaliana	1	Q8RXD9	1
297	1081	P.patens	1	A9TKS8	1
298	1080	A.thaliana	1	Q9LZQ4	1
298	1080	P.patens	1	A9TN07	1
299	1079	A.thaliana	1	O23617	0.95
299	1079	A.thaliana	0.249	Q94AH8
299	1079	A.thaliana	0.079	Q9LMI0
299	1079	P.patens	1	A9SI19	1
299	1079	P.patens	0.683	A9SKN7
299	1079	P.patens	0.181	A9T250
299	1079	P.patens	0.166	A9SHT9
300	1079	A.thaliana	1	Q9FGX1	1
300	1079	A.thaliana	0.81	Q9C522
300	1079	P.patens	1	A9RYG5	1
300	1079	P.patens	0.66	A9S3S9
301	1079	A.thaliana	1	Q8GTR4	1
301	1079	P.patens	1	A9SZF8	1
302	1078	A.thaliana	1	Q9SYM4	0.99
302	1078	P.patens	1	A9TIV2	1
302	1078	P.patens	0.637	A9STD8
303	1077	A.thaliana	1	Q9STN3	1
303	1077	A.thaliana	0.229	O80770
303	1077	P.patens	1	A9SZZ9	1
303	1077	P.patens	0.412	A9S5X8
304	1074	A.thaliana	1	Q7G192	1
304	1074	A.thaliana	0.42	Q7G193
304	1074	A.thaliana	0.343	Q7G9P4
304	1074	A.thaliana	0.335	Q7G191
304	1074	P.patens	1	A9T5V1	1
304	1074	P.patens	0.326	A9SM27
305	1073	A.thaliana	1	O22161	1
305	1073	A.thaliana	0.493	Q9M224
305	1073	P.patens	1	A9SLJ4	1
305	1073	P.patens	0.531	A9RJN5
305	1073	P.patens	0.115	A9SLJ3
306	1072	A.thaliana	1	Q9C5J3	1
306	1072	A.thaliana	0.382	F4KIA8
306	1072	P.patens	1	A9SYF0	1
306	1072	P.patens	0.581	A9TAZ0
307	1072	A.thaliana	1	O23654	1
307	1072	P.patens	1	A9RGW5	1
307	1072	P.patens	0.895	A9RHN4
308	1070	A.thaliana	1	F4IAE9	1
308	1070	P.patens	1	A9SIK6	1
309	1070	A.thaliana	1	Q9LF41	1
309	1070	P.patens	1	A9TG91	1
310	1069	A.thaliana	1	F4HS68	1
310	1069	P.patens	1	A9SDC6	1
310	1069	P.patens	0.576	A9TX63
310	1069	P.patens	0.536	A9TBZ2
311	1069	A.thaliana	1	Q9ZPY7	1
311	1069	P.patens	1	A9SW41	1
311	1069	P.patens	0.761	A9S7T7
312	1067	A.thaliana	1	Q9SL76	1
312	1067	P.patens	1	A9SIB5	1
312	1067	P.patens	0.734	A9SKP4
313	1063	A.thaliana	1	Q8L6Y1	1
313	1063	P.patens	1	A9U459	1
314	1061	A.thaliana	1	F4JZX8	1
314	1061	A.thaliana	0.374	Q9FNM3
314	1061	A.thaliana	0.067	F4JC74
314	1061	P.patens	1	A9RF36	1
314	1061	P.patens	0.762	A9SFV1
315	1061	A.thaliana	1	O49160	1
315	1061	P.patens	1	A9SAG5	1
315	1061	P.patens	0.74	A9RFE0
315	1061	P.patens	0.564	A9SZ44
315	1061	P.patens	0.486	A9RF12
316	1060	A.thaliana	1	Q9S7C0	1
316	1060	A.thaliana	0.931	F4HQD4
316	1060	P.patens	1	A9SDD3	1
316	1060	P.patens	0.737	A9S113
316	1060	P.patens	0.526	A9RND6
317	1060	A.thaliana	1	P92943	1
317	1060	P.patens	1	A9SYH1	1
317	1060	P.patens	0.486	A9TV34
318	1058	A.thaliana	1	P42762	1
318	1058	P.patens	1	A9RTE5	1
318	1058	P.patens	0.566	A9RDJ6
319	1057	A.thaliana	1	F4ICG2	1
319	1057	P.patens	1	A9S2J6	1
320	1053	A.thaliana	1	F4HW52	1
320	1053	P.patens	1	A9RXS5	1
321	1051	A.thaliana	1	O80452	1
321	1051	P.patens	1	A9SGR7	1
321	1051	P.patens	0.541	A9T5H8
322	1048	A.thaliana	1	Q9SJE1	1
322	1048	P.patens	1	A9SD10	1
323	1048	A.thaliana	1	Q9FJT9	1
323	1048	P.patens	1	A9T6N9	1
324	1047	A.thaliana	1	Q84R14	1
324	1047	P.patens	1	A9TJN5	1
325	1045	A.thaliana	1	Q9LID3	0.69
325	1045	P.patens	1	A9SX02	1
325	1045	P.patens	0.96	A9SCV1
326	1044	A.thaliana	1	O48963	1
326	1044	P.patens	1	E1C9Z6	1
326	1044	P.patens	0.485	E1C9M3
326	1044	P.patens	0.181	A9SA10
327	1044	A.thaliana	1	Q9FH02	1
327	1044	A.thaliana	0.377	Q39102
327	1044	P.patens	1	A9RHM7	1
328	1043	A.thaliana	1	Q9LPC6	0.99
328	1043	A.thaliana	0.189	Q9FZ06
328	1043	P.patens	1	A9RKE8	1
328	1043	P.patens	0.575	A9TPE1
328	1043	P.patens	0.358	A9RQJ1
329	1043	A.thaliana	1	O80860	1
329	1043	A.thaliana	0.479	Q8W585
329	1043	P.patens	1	A9STZ2	0.97
330	1043	A.thaliana	1	Q9SFU0	1
330	1043	P.patens	1	A9U535	1
330	1043	P.patens	0.365	A9TXD8
331	1042	A.thaliana	1	Q8L7A9	1
331	1042	P.patens	1	A9SEE6	1
331	1042	P.patens	0.818	A9S3X0
332	1040	A.thaliana	1	F4JUM1	0.99
332	1040	A.thaliana	0.501	F4J462
332	1040	A.thaliana	0.395	Q8H0S3
332	1040	P.patens	1	A9T752	0.92
332	1040	P.patens	0.45	A9RBA1
332	1040	P.patens	0.062	A9S7Y9
333	1039	A.thaliana	1	B9DGD6	1
333	1039	P.patens	1	A9SB30	0.99
333	1039	P.patens	0.633	A9U083
334	1038	A.thaliana	1	F4KD71	1
334	1038	P.patens	1	A9TLE5	1
334	1038	P.patens	0.314	A9U104
335	1037	A.thaliana	1	Q8RX56	1
335	1037	P.patens	1	A9U0V8	1
336	1037	A.thaliana	1	Q9SY59	1
336	1037	P.patens	1	A9TER3	1
337	1033	A.thaliana	1	O82392	1
337	1033	P.patens	1	A9U0I3	1
337	1033	P.patens	0.593	A9SKH4
338	1032	A.thaliana	1	Q8GUM1	1
338	1032	A.thaliana	0.845	Q9C5Z1
338	1032	P.patens	1	A9SYM8	1
338	1032	P.patens	0.882	A9SWR2
339	1030	A.thaliana	1	Q8RWZ3	1
339	1030	P.patens	1	A9RWP4	1
339	1030	P.patens	0.568	A9TNS8
340	1029	A.thaliana	1	F4II36	1
340	1029	P.patens	1	A9RDV9	1
341	1029	A.thaliana	1	F4HNU6	1
341	1029	P.patens	1	A9S1I9	0.99
342	1029	A.thaliana	1	Q8VZH2	1
342	1029	P.patens	1	A9TQY2	1
343	1027	A.thaliana	1	Q9LKW9	1
343	1027	A.thaliana	0.072	Q3YL57
343	1027	P.patens	1	A9RIV6	1
344	1027	A.thaliana	1	O04196	1
344	1027	P.patens	1	A9RYH5	1
345	1025	A.thaliana	1	F4INY4	1
345	1025	A.thaliana	0.334	F4IDQ6
345	1025	P.patens	1	A9SB38	1
346	1022	A.thaliana	1	Q9LRN0	1
346	1022	P.patens	1	A9RTC8	1
346	1022	P.patens	0.447	A9TUS6
347	1019	A.thaliana	1	Q9SPK5	1
347	1019	P.patens	1	A9TG75	1
348	1018	A.thaliana	1	Q9M1I1	1
348	1018	P.patens	1	A9RKY8	1
349	1017	A.thaliana	1	P93025	1
349	1017	P.patens	1	E1C9N7	0.99
349	1017	P.patens	0.467	E1C9R1
349	1017	P.patens	0.083	A9SGB9
350	1017	A.thaliana	1	Q9SCV3	0.9
350	1017	P.patens	1	A9RI67	0.97
350	1017	P.patens	0.426	A9T9K8
351	1017	A.thaliana	1	Q84R20	1
351	1017	P.patens	1	A9SPK3	1
352	1017	A.thaliana	1	P92948	1
352	1017	P.patens	1	A9U5D1	1
353	1016	A.thaliana	1	Q9LFV6	1
353	1016	A.thaliana	0.186	P92969
353	1016	A.thaliana	0.089	O24600
353	1016	P.patens	1	A9TL52	1
353	1016	P.patens	0.193	A9TJW1
353	1016	P.patens	0.058	A9TJ21
354	1016	A.thaliana	1	Q8L611	1
354	1016	A.thaliana	0.166	F4ICD9
354	1016	P.patens	1	A9TPN4	1
354	1016	P.patens	0.429	A9T662
355	1016	A.thaliana	1	Q9ZP54	1
355	1016	P.patens	1	A9SSX0	1
356	1015	A.thaliana	1	Q84WU8	1
356	1015	A.thaliana	0.551	Q8VZI8
356	1015	P.patens	1	A9TWG1	1
356	1015	P.patens	0.377	A9U326
356	1015	P.patens	0.28	A9S0B6
357	1015	A.thaliana	1	F4JLS1	1
357	1015	P.patens	1	A9TBV3	1
357	1015	P.patens	0.053	A9SGK5
358	1014	A.thaliana	1	P54887	1
358	1014	A.thaliana	0.654	P54888
358	1014	P.patens	1	A9RQV9	1
359	1013	A.thaliana	1	Q0WL81	1
359	1013	P.patens	1	A9S7Q6	1
360	1012	A.thaliana	1	P11832	1
360	1012	A.thaliana	0.57	P11035
360	1012	P.patens	1	A9SHD3	1
360	1012	P.patens	0.584	E1C9N0
360	1012	P.patens	0.576	A9S9K7
361	1012	A.thaliana	1	F4JCR1	0.99
361	1012	A.thaliana	0.78	F4JCR3
361	1012	P.patens	1	A9S7U8	1
362	1012	A.thaliana	1	Q9CAF6	1
362	1012	P.patens	1	A9SV22	1
363	1011	A.thaliana	1	Q9SXL4	1
363	1011	P.patens	1	A9RKH5	1
363	1011	P.patens	0.492	A9S1F9
364	1010	A.thaliana	1	F4J6F6	0.99
364	1010	A.thaliana	0.449	F4HYG2
364	1010	P.patens	1	A9TUB0	1
364	1010	P.patens	0.594	A9TQ65
364	1010	P.patens	0.081	A9T694
364	1010	P.patens	0.077	A9TWY7
365	1008	A.thaliana	1	Q9T074	1
365	1008	A.thaliana	0.218	B5X574
365	1008	P.patens	1	A9SAK3	1
365	1008	P.patens	1	A9T3G9	1
365	1008	P.patens	0.673	A9SXH2
365	1008	P.patens	0.618	A9RC11
366	1008	A.thaliana	1	Q93VQ0	1
366	1008	P.patens	1	A9TG46	1
367	1003	A.thaliana	1	Q94AG2	0.99
367	1003	A.thaliana	0.519	Q9XIC7
367	1003	P.patens	1	A9RY79	1
367	1003	P.patens	0.861	A9SMW5
368	1003	A.thaliana	1	P60620	1
368	1003	P.patens	1	Q1XGD3	1
369	1002	A.thaliana	1	Q8H0V6	1
369	1002	P.patens	1	A9S4D8	1
370	1002	A.thaliana	1	Q8VYZ5	1
370	1002	P.patens	1	A9SK61	1
371	1000	A.thaliana	1	F4I2A0	1
371	1000	A.thaliana	0.428	F4HSS5
371	1000	P.patens	1	A9RJ77	0.67
371	1000	P.patens	0.308	A9TWZ7
371	1000	P.patens	0.184	A9TPX3
372	1000	A.thaliana	1	Q9LFS8	1
372	1000	P.patens	1	A9TNP8	1
373	998	A.thaliana	1	Q38882	1
373	998	A.thaliana	0.752	Q9SSQ9
373	998	P.patens	1	A9S9E2	0.91
374	996	A.thaliana	1	O04630	1
374	996	P.patens	1	A9U0D5	1
375	996	A.thaliana	1	Q93YS7	1
375	996	P.patens	1	A9TD32	1
376	995	A.thaliana	1	Q9SHS2	1
376	995	P.patens	1	A9REJ7	1
377	995	A.thaliana	1	F4JHM9	1
377	995	P.patens	1	A9TAB8	1
378	994	A.thaliana	1	Q9SIF2	1
378	994	P.patens	1	A9SU16	0.99
378	994	P.patens	0.582	A9TMP2
379	994	A.thaliana	1	P43299	1
379	994	P.patens	1	A9RVX9	1
380	993	A.thaliana	1	Q75W54	1
380	993	P.patens	1	A9SSV9	1
380	993	P.patens	0.251	A9SNZ9
381	993	A.thaliana	1	F4JXW9	1
381	993	P.patens	1	A9SFI2	1
382	992	A.thaliana	1	C0LGW6	1
382	992	A.thaliana	0.715	Q6XAT2
382	992	A.thaliana	0.215	Q42371
382	992	P.patens	1	A9SBI8	1
382	992	P.patens	0.815	A9SVR0
382	992	P.patens	0.292	A9TWY2
382	992	P.patens	0.198	A9SUR2
382	992	P.patens	0.195	A9RP08
382	992	P.patens	0.168	A9RPE7
383	992	A.thaliana	1	Q38950	1
383	992	A.thaliana	0.617	Q38951
383	992	A.thaliana	0.234	Q38845
383	992	P.patens	1	A9TEJ4	1
383	992	P.patens	0.8	A9STM1
383	992	P.patens	0.745	A9TB59
384	992	A.thaliana	1	O65607	1
384	992	P.patens	1	A9RVB7	1
385	991	A.thaliana	1	Q9FNM5	1
385	991	P.patens	1	A9RFQ5	1
386	990	A.thaliana	1	P49333	1
386	990	P.patens	1	E1C9M8	1
386	990	P.patens	0.722	A9RL14
386	990	P.patens	0.182	E1C9Q8
386	990	P.patens	0.117	E1C9U4
387	990	A.thaliana	1	Q9SHI2	0.99
387	990	A.thaliana	0.076	Q9LVP0
387	990	P.patens	1	A9T7K5	1
387	990	P.patens	0.597	A9TE22
388	990	A.thaliana	1	Q8LPF0	1
388	990	P.patens	1	A9T8U3	1
388	990	P.patens	0.472	A9T584
389	990	A.thaliana	1	Q93ZR1	1
389	990	P.patens	1	A9T8U2	1
390	989	A.thaliana	1	Q9M0S5	1
390	989	P.patens	1	A9RS27	1
391	989	A.thaliana	1	Q8W4D0	1
391	989	P.patens	1	A9SX07	1
392	986	A.thaliana	1	F4II29	1
392	986	P.patens	1	A9S4I2	1
393	985	A.thaliana	1	Q9LDZ0	1
393	985	A.thaliana	0.259	Q8GUM2
393	985	P.patens	1	A9T8F3	1
393	985	P.patens	0.834	A9SA41
393	985	P.patens	0.76	A9T8E8
393	985	P.patens	0.666	A9SA40
394	983	A.thaliana	1	B9DFG3	1
394	983	P.patens	1	A9TC02	1
394	983	P.patens	0.066	A9T891
395	983	A.thaliana	1	Q9M1H3	1
395	983	P.patens	1	A9SUB3	1
395	983	P.patens	0.726	A9SK14
396	982	A.thaliana	1	O65020	0.94
396	982	P.patens	1	A9RIQ4	1
396	982	P.patens	0.679	A9SK67
397	981	A.thaliana	1	Q8RWB8	1
397	981	P.patens	1	A9T6J5	1
398	980	A.thaliana	1	Q8VYW7	1
398	980	P.patens	1	A9RWP2	1
398	980	P.patens	0.826	A9RWN5
398	980	P.patens	0.107	A9SN32
399	978	A.thaliana	1	Q9LIP9	1
399	978	P.patens	1	A9TSC0	1
399	978	P.patens	0.654	A9SYW8
400	978	A.thaliana	1	Q9ZV43	1
400	978	P.patens	1	A9SCT4	1
401	976	A.thaliana	1	F4KBP5	1
401	976	P.patens	1	A9TG47	1
402	976	A.thaliana	1	P56777	1
402	976	P.patens	1	Q6YXM8	1
403	976	A.thaliana	1	Q9SMZ4	1
403	976	P.patens	1	A9TEM6	1
404	974	A.thaliana	1	Q9ZUI6	1
404	974	A.thaliana	0.432	Q84K16
404	974	P.patens	1	A9RSV4	0.99
404	974	P.patens	0.579	A9TDX8
404	974	P.patens	0.472	A9T154
405	974	A.thaliana	1	Q8GYZ9	1
405	974	P.patens	1	A9RC19	0.65
406	973	A.thaliana	1	Q93YU5	1
406	973	P.patens	1	A9REH7	1
406	973	P.patens	0.315	A9S4P0
406	973	P.patens	0.26	A9SEB6
407	973	A.thaliana	1	Q9C723	1
407	973	P.patens	1	A9SDJ1	1
408	972	A.thaliana	1	Q9FJH6	1
408	972	P.patens	1	A9TM80	1
408	972	P.patens	0.653	A9T8D4
408	972	P.patens	0.648	A9RU54
409	972	A.thaliana	1	Q9ZQH3	1
409	972	P.patens	1	A9TFM9	1
409	972	P.patens	0.631	A9RUG6
410	972	A.thaliana	1	Q9C813	1
410	972	P.patens	1	A9TT91	1
411	971	A.thaliana	1	Q940G0	1
411	971	P.patens	1	A9U2F6	1
412	970	A.thaliana	1	O65201	1
412	970	P.patens	1	A9U5G8	1
412	970	P.patens	0.642	A9RKQ1
413	970	A.thaliana	1	Q93Y08	1
413	970	P.patens	1	A9SIP8	1
414	969	A.thaliana	1	Q9SLF3	1
414	969	A.thaliana	1	Q9LUS2	0.99
414	969	P.patens	1	A9SY65	1
414	969	P.patens	1	A9SV59	1
414	969	P.patens	0.467	A9SV60
414	969	P.patens	0.413	A9SY64
415	969	A.thaliana	1	Q8GS71	0.82
415	969	A.thaliana	0.205	Q94LW7
415	969	P.patens	1	A9SFN0	1
415	969	P.patens	0.218	A9S1X5
415	969	P.patens	0.187	A9SHP5
416	969	A.thaliana	1	Q9FFK8	1
416	969	P.patens	1	A9SXY1	1
417	968	A.thaliana	1	Q9SE83	1
417	968	A.thaliana	0.853	Q9LQ55
417	968	P.patens	1	A9SRT6	1
417	968	P.patens	0.472	A9RWU8
417	968	P.patens	0.308	A9RZT6
417	968	P.patens	0.278	A9U1V2
418	968	A.thaliana	1	Q7XZU3	1
418	968	P.patens	1	A9SVI0	0.9
418	968	P.patens	0.23	A9S5Y1
418	968	P.patens	0.226	A9SC07
419	968	A.thaliana	1	Q9LVF2	1
419	968	P.patens	1	A9TAU4	1
419	968	P.patens	0.994	A9TAT9
420	968	A.thaliana	1	F4KAB8	1
420	968	P.patens	1	A9TDP8	1
421	967	A.thaliana	1	F4K735	1
421	967	A.thaliana	0.876	F4JEA6
421	967	P.patens	1	A9RG44	1
421	967	P.patens	0.562	A9RXQ1
422	967	A.thaliana	1	Q9ZU97	1
422	967	P.patens	1	A9SUY3	1
422	967	P.patens	0.192	A9SWS7
422	967	P.patens	0.136	A9RVE4
423	967	A.thaliana	1	F4KIJ2	1
423	967	P.patens	1	A9SIA0	1
423	967	P.patens	0.637	A9SM18
424	963	A.thaliana	1	F4JI63	1
424	963	P.patens	1	A9RSG9	1
425	962	A.thaliana	1	Q9STE8	1
425	962	P.patens	1	A9RCN0	1
425	962	P.patens	0.644	A9TTU4
425	962	P.patens	0.632	A9RR43
426	961	A.thaliana	1	F4HQ84	1
426	961	P.patens	1	A9S981	1
426	961	P.patens	0.455	A9SHA9
427	961	A.thaliana	1	Q7PC79	1
427	961	P.patens	1	A9SRJ5	1
428	960	A.thaliana	0.722	Q9M2Z1
428	960	A.thaliana	1	O49545	0.99
428	960	A.thaliana	0.101	O65440
428	960	A.thaliana	0.062	Q9SYQ8
428	960	P.patens	1	A9RER6	1
428	960	P.patens	1	A9RKR8	1
429	960	A.thaliana	1	Q9FF46	1
429	960	A.thaliana	0.34	Q9SJK6
429	960	A.thaliana	0.257	Q9MAG3
429	960	P.patens	1	A9REN3	1
429	960	P.patens	0.316	A9SGS8
429	960	P.patens	0.18	A9T5B4
430	960	A.thaliana	1	Q9C5Y0	0.9
430	960	P.patens	1	A9RYM7	1
430	960	P.patens	0.139	A9TUD0
430	960	P.patens	0.123	A9T4Z0
430	960	P.patens	0.102	A9RNX2
431	960	A.thaliana	1	Q8VYF9	1
431	960	P.patens	1	A9TBE8	1
431	960	P.patens	0.471	A9SD94
432	959	A.thaliana	1	F4HXZ1	1
432	959	P.patens	1	A9U0L9	1
432	959	P.patens	0.502	A9TXQ4
433	959	A.thaliana	1	P56778	1
433	959	P.patens	1	Q6YXN9	1
434	958	A.thaliana	1	Q9LIC2	1
434	958	A.thaliana	0.679	Q9C720
434	958	A.thaliana	0.078	F4KIB2
434	958	A.thaliana	0.07	F4KIM7
434	958	P.patens	1	A9SZ48	0.28
435	957	A.thaliana	1	O22907	1
435	957	P.patens	1	A9TLC2	1
436	956	A.thaliana	1	Q8LF21	0.93
436	956	A.thaliana	1	Q9FNX5	0.8
436	956	A.thaliana	0.222	Q8S3C9
436	956	P.patens	1	A9TRW1	1
436	956	P.patens	1	A9RWV1	1
436	956	P.patens	0.864	A9T4B0
436	956	P.patens	0.717	A9T434
436	956	P.patens	0.689	A9SRT4
437	956	A.thaliana	1	O80786	1
437	956	P.patens	1	A9TX49	1
438	955	A.thaliana	1	Q9SCJ9	1
438	955	P.patens	1	A9RLG7	1
439	953	A.thaliana	1	Q39123	1
439	953	A.thaliana	0.415	Q9ZU11
439	953	A.thaliana	0.158	O04291
439	953	A.thaliana	0.072	O04292
439	953	P.patens	1	A9RKU8	1
439	953	P.patens	0.542	A9S820
439	953	P.patens	0.526	A9T9G2
439	953	P.patens	0.525	E1C9M4
439	953	P.patens	0.525	A9SD71
440	952	A.thaliana	1	Q9SUG7	1
440	952	P.patens	1	A9TRX9	1
440	952	P.patens	0.628	A9SER7
441	951	A.thaliana	1	Q84N64	1
441	951	P.patens	1	A9TSD5	1
441	951	P.patens	0.586	A9RZY7
442	949	A.thaliana	1	Q9FFH1	1
442	949	A.thaliana	0.104	F4HY56
442	949	P.patens	1	A9RKW7	1
443	949	A.thaliana	1	F4J2C4	1
443	949	P.patens	1	A9TFR9	1
444	949	A.thaliana	1	Q9FNA3	1
444	949	P.patens	1	A9TUW2	1
445	948	A.thaliana	1	Q9LD18	0.44
445	948	P.patens	1	A9T4Z8	0.95
445	948	P.patens	0.077	A9RX37
445	948	P.patens	0.077	A9SLM6
445	948	P.patens	0.072	A9TKH4
445	948	P.patens	0.068	A9U405
445	948	P.patens	0.066	A9RSG8
445	948	P.patens	0.055	A9TC33
446	948	A.thaliana	1	F4IFC5	1
446	948	P.patens	1	A9SJF5	1
446	948	P.patens	0.522	A9RXJ2
447	948	A.thaliana	1	Q9C952	1
447	948	P.patens	1	A9RRH1	1
447	948	P.patens	0.866	A9SGX1
448	947	A.thaliana	1	Q5D892	1
448	947	P.patens	1	A9S1G6	1
449	946	A.thaliana	1	Q8LPS1	1
449	946	A.thaliana	0.24	Q8LKS5
449	946	P.patens	1	A9U0X8	1
449	946	P.patens	0.563	A9RJ27
449	946	P.patens	0.407	A9RWT2
450	945	A.thaliana	1	Q9SB75	0.89
450	945	A.thaliana	0.705	Q9SJA2
450	945	P.patens	1	E1C9X6	1
450	945	P.patens	0.586	A9RNK0
450	945	P.patens	0.569	A9TYJ5
450	945	P.patens	0.251	A9SKW9
450	945	P.patens	0.212	E1C9Y3
450	945	P.patens	0.099	A9RKZ7
450	945	P.patens	0.094	E1C9S6
451	945	A.thaliana	1	F4K409	1
451	945	P.patens	1	A9SWN7	1
451	945	P.patens	0.791	A9REI5
452	944	A.thaliana	1	Q94BZ7	1
452	944	A.thaliana	0.615	Q9SS38
452	944	P.patens	1	A9TNV0	1
452	944	P.patens	0.753	A9U4H8
453	944	A.thaliana	1	Q9ZPI5	0.96
453	944	P.patens	1	A9SGA5	0.99
453	944	P.patens	0.57	A9T4U7
454	944	A.thaliana	1	Q9FLE4	1
454	944	P.patens	1	A9S3D3	1
455	943	A.thaliana	1	Q9FGI6	1
455	943	P.patens	1	A9RU38	1
455	943	P.patens	0.786	A9T5X5
455	943	P.patens	0.681	A9RU37
456	943	A.thaliana	1	Q8L831	1
456	943	P.patens	1	A9TLP4	1
457	943	A.thaliana	1	Q9FG37	1
457	943	P.patens	1	A9TUB5	1
458	941	A.thaliana	1	O82485	0.76
458	941	A.thaliana	0.119	Q9T095
458	941	A.thaliana	0.091	Q9FJD2
458	941	A.thaliana	0.088	Q9FJD1
458	941	P.patens	1	A9SLQ5	0.99
459	941	A.thaliana	1	Q9LXN4	1
459	941	P.patens	1	A9TB49	1
459	941	P.patens	0.725	A9S7J0
460	941	A.thaliana	1	F4JUG3	1
460	941	P.patens	1	A9TI81	1
461	940	A.thaliana	1	Q9LU46	0.99
461	940	P.patens	1	A9TEN1	1
462	939	A.thaliana	1	Q9SZC9	1
462	939	P.patens	1	A9RNK6	1
462	939	P.patens	0.4	A9SUQ2
463	939	A.thaliana	1	Q9C5V6	1
463	939	P.patens	1	A9TJG7	1
464	938	A.thaliana	1	Q9C5U0	1
464	938	P.patens	1	A9S5U9	1
464	938	P.patens	0.658	A9TAF3
464	938	P.patens	0.64	A9TKN3
465	938	A.thaliana	1	O80983	1
465	938	P.patens	1	A9T7X2	1
465	938	P.patens	0.713	A9RRD9
466	936	A.thaliana	1	B3H5K3	0.99
466	936	P.patens	1	A9TIZ4	1
466	936	P.patens	0.617	A9RW32
466	936	P.patens	0.395	A9RI02
467	935	A.thaliana	1	Q8S944	1
467	935	A.thaliana	0.393	Q8LFT2
467	935	P.patens	1	A9S5G0	1
467	935	P.patens	0.597	A9T992
467	935	P.patens	0.57	A9TFT4
467	935	P.patens	0.255	A9SIF8
468	935	A.thaliana	1	P21240	1
468	935	A.thaliana	0.586	Q9LJE4
468	935	A.thaliana	0.262	C0Z361
468	935	P.patens	1	A9TNZ2	1
468	935	P.patens	0.648	A9RLL2
468	935	P.patens	0.181	A9RKJ5
469	935	A.thaliana	1	Q9LZU5	0.88
469	935	A.thaliana	0.426	F4IIS5
469	935	P.patens	1	A9T342	1
469	935	P.patens	0.545	A9TTK0
469	935	P.patens	0.463	A9RFC8
469	935	P.patens	0.288	A9RJQ9
470	935	A.thaliana	1	F4HQM3	1
470	935	A.thaliana	1	Q304B9	1
470	935	A.thaliana	0.209	F4KHQ8
470	935	P.patens	1	A9TGT4	1
470	935	P.patens	0.19	A9RDV4
471	934	A.thaliana	1	F4JQZ7	0.93
471	934	A.thaliana	0.077	F4KHY8
471	934	P.patens	1	A9RF83	1
471	934	P.patens	0.263	A9SFB6
472	933	A.thaliana	1	F4IWG2	1
472	933	P.patens	1	A9SMX0	1
472	933	P.patens	0.587	A9STV2
473	933	A.thaliana	1	Q8LPR9	1
473	933	P.patens	1	A9U4E7	1
473	933	P.patens	0.812	A9RSL2
474	932	A.thaliana	1	F4JEQ3	1
474	932	A.thaliana	1	F4I6M1	1
474	932	P.patens	1	A9TUA4	1
474	932	P.patens	1	A9U394	1
475	931	A.thaliana	1	F4KG14	1
475	931	P.patens	1	A9SG17	1
475	931	P.patens	0.551	A9TZU7
476	931	A.thaliana	1	Q9LIR4	1
476	931	P.patens	1	A9SVA5	1
477	930	A.thaliana	1	P93042	1
477	930	A.thaliana	0.461	Q9SSN0
477	930	A.thaliana	0.186	Q9FKE9
477	930	P.patens	1	A9TZ87	0.87
478	930	A.thaliana	1	Q9LNJ9	1
478	930	P.patens	1	A9TP04	1
479	930	A.thaliana	1	Q9M0Y8	1
479	930	P.patens	1	A9TVK3	1
480	929	A.thaliana	1	Q940S0	1
480	929	A.thaliana	1	Q9ZPS7	1
480	929	A.thaliana	0.318	Q9FHT4
480	929	P.patens	1	A9SWD1	0.99
480	929	P.patens	1	A9TAC9	0.98
481	927	A.thaliana	1	F4K1G7	1
481	927	P.patens	1	A9TH44	1
482	926	A.thaliana	1	Q8GUL2	1
482	926	P.patens	1	A9SB45	1
483	924	A.thaliana	1	Q9STT5	1
483	924	A.thaliana	0.564	Q9STT7
483	924	A.thaliana	0.558	Q9STT8
483	924	A.thaliana	0.555	Q1PEH6
483	924	A.thaliana	0.487	Q9STT6
483	924	A.thaliana	0.386	Q9FLT8
483	924	A.thaliana	0.372	Q9FLT4
483	924	A.thaliana	0.303	Q8LPK0
483	924	P.patens	1	A9S3Q7	1
483	924	P.patens	0.404	A9THY7
483	924	P.patens	0.347	A9TMH9
483	924	P.patens	0.229	A9SZT0
484	923	A.thaliana	1	Q8RVQ5	1
484	923	P.patens	1	A9TT19	0.99
485	922	A.thaliana	1	O49299	1
485	922	A.thaliana	0.629	Q9SGC1
485	922	P.patens	1	A9T5H0	1
485	922	P.patens	0.78	A9RE43
486	921	A.thaliana	1	Q9LKI5	1
486	921	P.patens	1	A9RE33	1
487	921	A.thaliana	1	Q84WV4	1
487	921	P.patens	1	A9TAU5	1
488	920	A.thaliana	1	Q9M2R0	0.74
488	920	A.thaliana	0.863	Q9C8H3
488	920	A.thaliana	0.607	Q9LXU2
488	920	A.thaliana	0.327	Q84TJ7
488	920	A.thaliana	0.309	Q9FL59
488	920	A.thaliana	0.26	Q9FI32
488	920	A.thaliana	0.227	Q9SKA3
488	920	A.thaliana	0.084	Q8RXU9
488	920	P.patens	1	A9SE53	1
488	920	P.patens	0.496	A9SUI0
488	920	P.patens	0.399	A9TYP7
488	920	P.patens	0.3	A9TYP5
488	920	P.patens	0.296	A9TPG9
488	920	P.patens	0.282	A9TPG7
489	918	A.thaliana	1	O80585	1
489	918	A.thaliana	0.565	Q9SE60
489	918	P.patens	1	A9U4S7	1
489	918	P.patens	0.786	A9RW65
490	918	A.thaliana	1	O03042	1
490	918	P.patens	1	P34915	1
491	917	A.thaliana	1	P49078	1
491	917	A.thaliana	0.125	Q9LV77
491	917	A.thaliana	0.105	Q9LFU1
491	917	P.patens	1	A9TWP8	1
491	917	P.patens	0.133	A9U136
492	917	A.thaliana	1	Q94A08	0.95
492	917	P.patens	1	A9RI62	1
492	917	P.patens	0.565	A9RGH9
493	916	A.thaliana	1	O82265	1
493	916	P.patens	1	A9TBQ3	1
494	915	A.thaliana	1	O22224	1
494	915	A.thaliana	0.691	F4J284
494	915	P.patens	1	A9RKF7	1
495	915	A.thaliana	1	Q9SF16	1
495	915	P.patens	1	A9TTY8	1
495	915	P.patens	0.834	A9RUB6
496	914	A.thaliana	1	O23372	1
496	914	P.patens	1	A9SV96	1
496	914	P.patens	0.557	A9TT20
497	914	A.thaliana	1	Q8W5R6	0.95
497	914	P.patens	1	A9T3P4	1
497	914	P.patens	0.806	A9SEF4
498	913	A.thaliana	1	F4I6I4	1
498	913	P.patens	1	A9RGR4	1
498	913	P.patens	0.564	A9TNP9
499	913	A.thaliana	1	F4J3Q2	1
499	913	P.patens	1	A9TPC3	1
499	913	P.patens	0.182	A9TUR0
500	913	A.thaliana	1	Q9SCY0	1
500	913	P.patens	1	A9SVK2	1
500	913	P.patens	0.604	A9TBM5
501	912	A.thaliana	1	Q9LFQ3	1
501	912	A.thaliana	1	O48686	1
501	912	A.thaliana	0.538	Q9SRH9
501	912	A.thaliana	0.447	O04539
501	912	P.patens	1	A9U0L7	1
501	912	P.patens	1	A9TE35	1
501	912	P.patens	0.618	A9SPL5
501	912	P.patens	0.544	A9TXQ5
501	912	P.patens	0.373	A9SV10
501	912	P.patens	0.094	A9T7L8
502	912	A.thaliana	1	Q9FNF6	1
502	912	P.patens	1	A9RGT9	1
502	912	P.patens	0.821	A9S856
503	912	A.thaliana	1	Q93ZS6	1
503	912	P.patens	1	A9SJ54	1
503	912	P.patens	0.63	A9SDV7
504	911	A.thaliana	1	Q9C6I8	1
504	911	A.thaliana	0.272	F4I4A6
504	911	P.patens	1	A9S563	1
505	911	A.thaliana	1	F4IA34	1
505	911	P.patens	1	A9RYA4	1
506	911	A.thaliana	1	Q8H103	1
506	911	P.patens	1	A9S7W2	1
507	911	A.thaliana	1	F4JP48	1
507	911	P.patens	1	A9TGP2	1
508	911	A.thaliana	1	O04450	1
508	911	P.patens	1	A9TJ27	1
509	910	A.thaliana	1	Q0WP44	1
509	910	P.patens	1	A9SY55	1
509	910	P.patens	0.7	A9TV45
510	909	A.thaliana	1	Q0WVF5	1
510	909	P.patens	1	A9T6D3	1
511	907	A.thaliana	1	F4KF14	1
511	907	P.patens	1	A9T0J1	1
512	906	A.thaliana	1	Q9CAP8	1
512	906	A.thaliana	0.063	Q9SJD4
512	906	P.patens	1	A9U3Q4	1
512	906	P.patens	0.081	A9T939
513	906	A.thaliana	1	D2WL32	1
513	906	P.patens	1	A9TBS0	1
514	906	A.thaliana	1	Q8RWG1	1
514	906	P.patens	1	A9T844	1
515	902	A.thaliana	1	P35510	1
515	902	A.thaliana	1	Q9SS45	1
515	902	A.thaliana	0.736	P45724
515	902	A.thaliana	0.417	P45725
515	902	P.patens	1	A9RYH4	1
515	902	P.patens	1	A9S2C7	1
515	902	P.patens	0.994	A9S2E3
515	902	P.patens	0.512	A9REV6
515	902	P.patens	0.378	A9RWH5
515	902	P.patens	0.372	A9U480
515	902	P.patens	0.37	A9RP26
515	902	P.patens	0.36	A9RQT7
515	902	P.patens	0.36	A9S6K3
515	902	P.patens	0.096	A9U450
516	902	A.thaliana	1	Q9LFE2	1
516	902	P.patens	1	A9TRZ2	1
517	901	A.thaliana	1	Q8GWT4	1
517	901	P.patens	1	A9T4F9	1
517	901	P.patens	0.66	A9TTC6
518	901	A.thaliana	1	P93008	1
518	901	P.patens	1	A9SGH2	1
519	900	A.thaliana	1	F4JR52	1
519	900	P.patens	1	A9TT68	1
520	899	A.thaliana	1	Q9SIU2	1
520	899	P.patens	1	A9RK96	1
520	899	P.patens	0.741	A9S1J0
521	899	A.thaliana	1	Q94KD3	1
521	899	A.thaliana	0.637	F4I8H2
521	899	P.patens	1	A9ST26	1
522	899	A.thaliana	1	Q0WT48	1
522	899	A.thaliana	0.211	F4JIN3
522	899	P.patens	1	A9TIY0	1
523	898	A.thaliana	1	Q9FYQ8	1
523	898	P.patens	1	A9SAI5	1
523	898	P.patens	0.623	A9RFD3
523	898	P.patens	0.281	A9RFD0
524	896	A.thaliana	1	B9DHT4	0.99
524	896	P.patens	1	A9SKE0	1
524	896	P.patens	0.817	A9SHX6
525	896	A.thaliana	1	Q9C9V9	1
525	896	P.patens	1	A9T081	1
525	896	P.patens	0.731	A9RYT8
526	894	A.thaliana	1	Q9LV93	1
526	894	A.thaliana	0.426	Q9FIB4
526	894	P.patens	1	A9SVQ4	1
526	894	P.patens	0.347	A9U464
527	894	A.thaliana	1	Q9FLQ7	1
527	894	P.patens	1	A9RJW9	1
528	894	A.thaliana	1	B9DFX7	1
528	894	P.patens	1	A9TB46	1
529	893	A.thaliana	1	Q9FFT4	1
529	893	A.thaliana	0.428	O82647
529	893	A.thaliana	0.367	Q9M040
529	893	A.thaliana	0.251	Q9M039
529	893	P.patens	1	A9S9Q9	0.92
529	893	P.patens	0.082	A9RSA5
530	892	A.thaliana	1	Q9FIM2	1
530	892	A.thaliana	0.568	Q9SD67
530	892	P.patens	1	A9RHT8	1
531	892	A.thaliana	1	Q9FGN0	1
531	892	P.patens	1	A9SWT1	1
532	891	A.thaliana	1	Q0WV25	0.99
532	891	A.thaliana	1	P29511	0.99
532	891	A.thaliana	1	B9DGT7	0.99
532	891	P.patens	1	A9SEI4	0.93
533	891	A.thaliana	1	Q9M888	1
533	891	A.thaliana	0.761	Q8L7N0
533	891	P.patens	1	A9SYM5	1
533	891	P.patens	0.653	A9SWQ2
534	888	A.thaliana	1	Q6R3K6	0.9
534	888	A.thaliana	0.621	Q6R3K8
534	888	P.patens	1	A9RZL7	1
534	888	P.patens	0.398	A9RD08
535	888	A.thaliana	1	F4IPW5	1
535	888	P.patens	1	A9SXF4	1
536	887	A.thaliana	1	O80977	0.97
536	887	A.thaliana	0.932	Q56ZQ3
536	887	A.thaliana	0.236	P93026
536	887	A.thaliana	0.127	O22925
536	887	P.patens	1	A9S0J9	1
536	887	P.patens	0.346	A9S0L8
536	887	P.patens	0.3	A9TBT9
536	887	P.patens	0.222	A9SGG7
536	887	P.patens	0.188	A9RCZ4
537	887	A.thaliana	1	F4IHU8	1
537	887	P.patens	1	A9RFV8	1
538	887	A.thaliana	1	Q6IDC7	1
538	887	P.patens	1	A9RKG7	1
539	886	A.thaliana	1	P38557	1
539	886	A.thaliana	1	P38558	1
539	886	P.patens	1	Q9XFG3	1
539	886	P.patens	0.803	A9TMJ1
540	886	A.thaliana	1	P17597	1
540	886	P.patens	1	A9RWH6	1
540	886	P.patens	0.694	A9S0R7
541	885	A.thaliana	1	O22993	1
541	885	P.patens	1	A9RJ05	1
541	885	P.patens	0.787	A9SRQ7
542	883	A.thaliana	1	F4I421	1
542	883	A.thaliana	0.666	F4I410
542	883	A.thaliana	0.611	F4I420
542	883	A.thaliana	0.254	C0SUW8
542	883	P.patens	1	A9TK03	1
543	883	A.thaliana	1	Q84WV1	1
543	883	P.patens	1	A9SZE5	1
543	883	P.patens	0.739	A9S8Q9
543	883	P.patens	0.482	A9TC24
544	880	A.thaliana	1	Q9LVM1	1
544	880	A.thaliana	0.226	Q9FUT3
544	880	A.thaliana	0.153	Q9M0G9
544	880	P.patens	1	A9TK76	1
544	880	P.patens	0.241	A9TDL7
545	880	A.thaliana	1	O82462	1
545	880	P.patens	1	A9S3X4	1
545	880	P.patens	0.717	A9S8X8
546	880	A.thaliana	1	Q9SHY8	1
546	880	A.thaliana	0.532	O23174
546	880	P.patens	1	A9RPI9	1
547	879	A.thaliana	1	Q56WH1	0.95
547	879	A.thaliana	1	B9DHQ0	0.96
547	879	P.patens	1	A9TEQ9	0.98
547	879	P.patens	0.861	A9TW09
548	879	A.thaliana	1	B0F481	1
548	879	P.patens	1	A9SDU5	1
549	878	A.thaliana	1	Q9FNA4	1
549	878	P.patens	1	A9RYA1	1
550	877	A.thaliana	1	F4I313	1
550	877	A.thaliana	0.609	Q9C9H8
550	877	P.patens	1	A9TEG0	1
551	876	A.thaliana	1	Q9M0Z3	1
551	876	P.patens	1	A9SSR0	1
552	875	A.thaliana	1	F4HNZ9	1
552	875	P.patens	1	A9S9B3	1
552	875	P.patens	0.712	A9SHI7
553	875	A.thaliana	1	A4FVN8	1
553	875	P.patens	1	A9TZR5	1
554	874	A.thaliana	1	O23255	1
554	874	A.thaliana	1	Q9LK36	1
554	874	P.patens	0.964	A9RP25
554	874	P.patens	1	A9RPK9	1
554	874	P.patens	0.911	A9RPH2
555	874	A.thaliana	1	Q5W7F2	0.99
555	874	P.patens	1	A9T782	1
555	874	P.patens	0.277	A9TK86
555	874	P.patens	0.216	A9RYP7
556	873	A.thaliana	1	Q9ASR0	0.62
556	873	A.thaliana	1	Q56YW9	0.63
556	873	A.thaliana	0.321	P29515
556	873	A.thaliana	0.268	P29516
556	873	A.thaliana	0.107	P29514
556	873	P.patens	0.789	E1C9W1
556	873	P.patens	1	E1C9V7	0.65
556	873	P.patens	0.789	E1C9Y9
556	873	P.patens	0.763	E1C9M0
556	873	P.patens	0.711	E1C9L7
556	873	P.patens	0.342	A9SJR1
557	873	A.thaliana	1	Q8W4E2	1
557	873	A.thaliana	0.742	P11574
557	873	A.thaliana	0.494	Q9SZN1
557	873	P.patens	1	A9SP56	1
557	873	P.patens	0.897	A9SJK8
557	873	P.patens	0.487	A9U1T3
558	873	A.thaliana	1	Q8H159	1
558	873	P.patens	1	A9S3Y6	1
558	873	P.patens	0.069	A9T6V8
559	873	A.thaliana	1	F4KDI6	1
559	873	P.patens	1	A9RXL5	1
560	873	A.thaliana	1	F4HZZ6	1
560	873	P.patens	1	A9TQT0	1
561	872	A.thaliana	1	Q0WVX5	1
561	872	P.patens	1	A9RCU8	1
561	872	P.patens	0.246	A9RQB7
561	872	P.patens	0.233	A9RZS1
562	872	A.thaliana	1	P28769	1
562	872	P.patens	1	A9SN53	1
562	872	P.patens	0.78	A9S0G1
562	872	P.patens	0.633	A9TBW4
563	871	A.thaliana	1	Q9SA05	0.98
563	871	A.thaliana	0.769	O64769
563	871	A.thaliana	0.351	O49423
563	871	P.patens	1	A9STU4	0.99
563	871	P.patens	0.482	A9SZU8
563	871	P.patens	0.456	A9SMZ3
564	871	A.thaliana	1	Q39085	1
564	871	P.patens	1	A9SWY7	1
564	871	P.patens	0.576	A9SYL8
565	871	A.thaliana	1	Q9FII7	1
565	871	A.thaliana	0.567	Q9FLR5
565	871	P.patens	1	A9SB22	1
566	870	A.thaliana	1	P29197	0.99
566	870	A.thaliana	1	Q8L7B5	0.99
566	870	P.patens	0.697	A9TYY1
566	870	P.patens	1	A9T1C2	1
566	870	P.patens	0.494	A9S6X6
567	870	A.thaliana	1	Q9FNN5	1
567	870	P.patens	1	A9TJV8	1
567	870	P.patens	0.656	A9RJM8
568	870	A.thaliana	1	F4K9K8	1
568	870	P.patens	1	A9RQY7	1
569	869	A.thaliana	1	Q9LTW8	0.75
569	869	A.thaliana	0.146	F4I6G9
569	869	P.patens	1	A9T411	1
569	869	P.patens	0.587	A9SRN1
570	868	A.thaliana	1	Q9SS48	1
570	868	P.patens	1	A9RK15	1
571	867	A.thaliana	1	F4IYI8	1
571	867	P.patens	1	Q3LHI3	1
572	865	A.thaliana	1	F4J9A0	1
572	865	P.patens	1	A9RXC1	1
572	865	P.patens	0.68	A9TX45
572	865	P.patens	0.064	A9T4A0
573	864	A.thaliana	1	Q9S7Y7	0.8
573	864	A.thaliana	0.546	F4J6T7
573	864	P.patens	1	Q9AVC3	0.91
573	864	P.patens	0.506	A9RK42
573	864	P.patens	0.218	A9SK11
573	864	P.patens	0.212	A9SUB5
573	864	P.patens	0.202	A9RIV2
573	864	P.patens	0.195	A9TMC6
573	864	P.patens	0.12	A9S2A3
573	864	P.patens	0.1	A9TJN6
573	864	P.patens	0.057	A9T2Z9
574	864	A.thaliana	1	O23647	1
574	864	A.thaliana	0.477	Q9LZS3
574	864	P.patens	1	A9RL34	1
574	864	P.patens	0.761	A9S7P1
574	864	P.patens	0.648	A9SBZ5
575	864	A.thaliana	1	F4JT76	1
575	864	P.patens	1	A9SVA6	1
576	863	A.thaliana	1	Q940P8	1
576	863	P.patens	1	A9TSP4	1
576	863	P.patens	0.756	A9ST99
577	862	A.thaliana	1	Q8L838	1
577	862	P.patens	1	A9SCH4	1
578	861	A.thaliana	1	P0CZ23	1
578	861	A.thaliana	0.729	Q9LMI7
578	861	P.patens	1	A9RZ70	1
578	861	P.patens	0.681	A9T150
579	859	A.thaliana	1	Q42572	1
579	859	A.thaliana	0.154	F4I1P7
579	859	P.patens	1	A9TG22	1
580	859	A.thaliana	1	Q9SX53	1
580	859	P.patens	1	A9TSL1	1
581	858	A.thaliana	1	Q84W56	1
581	858	P.patens	1	A9TA91	1
582	858	A.thaliana	1	P93313	1
582	858	P.patens	1	Q1XGB5	1
583	857	A.thaliana	1	O48538	0.99
583	857	A.thaliana	0.216	Q9SUT8
583	857	A.thaliana	0.11	O81211
583	857	A.thaliana	0.066	Q9FIJ0
583	857	A.thaliana	0.052	O81210
583	857	P.patens	1	A9RW38	1
583	857	P.patens	0.531	A9TIZ1
583	857	P.patens	0.356	A9RI08
583	857	P.patens	0.353	A9RN85
584	856	A.thaliana	1	P43254	1
584	856	P.patens	1	A9SXX8	0.99
584	856	P.patens	0.617	A9SK04
584	856	P.patens	0.476	A9RIU8
584	856	P.patens	0.257	A9TMC8
584	856	P.patens	0.077	A9SI41
585	856	A.thaliana	1	O81645	0.99
585	856	A.thaliana	0.684	O81644
585	856	P.patens	1	A9RPB4	1
585	856	P.patens	1	A9TRN7	1
585	856	P.patens	0.597	A9SP21
586	856	A.thaliana	1	P19366	1
586	856	P.patens	1	P80658	1
587	855	A.thaliana	1	Q8W5R2	1
587	855	P.patens	1	A9SFQ3	1
588	854	A.thaliana	1	Q8W117	1
588	854	P.patens	1	A9SYA1	1
588	854	P.patens	0.861	A9RVW5
589	852	A.thaliana	1	Q9LUG9	1
589	852	A.thaliana	0.238	F4IN69
589	852	P.patens	1	A9RRA8	1
589	852	P.patens	0.22	A9SR49
590	851	A.thaliana	1	Q0WL56	1
590	851	A.thaliana	1	Q8GTY0	1
590	851	A.thaliana	1	Q8W4H7	1
590	851	A.thaliana	1	P0DH99	1
590	851	P.patens	0.925	A9SA04
590	851	P.patens	1	A9RGD1	1
590	851	P.patens	1	A9RGD5	1
590	851	P.patens	1	A9SJB4	1
590	851	P.patens	0.925	A9RGA5
590	851	P.patens	0.843	A9SA16
591	851	A.thaliana	1	C0LGS2	0.99
591	851	A.thaliana	1	Q9LR04	0.99
591	851	P.patens	1	A9TGG0	1
591	851	P.patens	1	A9SV90	1
591	851	P.patens	0.514	A9SY72
592	851	A.thaliana	1	Q9SM08	1
592	851	A.thaliana	0.294	O80596
592	851	A.thaliana	0.206	F4JG10
592	851	P.patens	1	A9SUS8	1
592	851	P.patens	0.507	A9TRR0
593	851	A.thaliana	1	O65202	1
593	851	A.thaliana	0.672	Q9ZQP2
593	851	P.patens	1	A9TDM5	1
[truncated: 20,563 more rows]
