# Supplementary material for: Comparative phyloproteomics identifies conserved plasmodesmal proteins
Source: J Exp Bot. 2023 Jan 14;74(6):1821–35. doi: 10.1093/jxb/erad022 (PMC10049917; doi:10.1093/jxb/erad022)
Supplement: erad022_suppl_Supplementary_Table_S6 [file erad022_suppl_supplementary_table_s6.xlsx]

## Sheet: Table S6
Table S6: Uniprot Protein Identifiers mapped to Genome Annotations (EnsemblPlants, Phypa_V3) and proposed names based on phylogenetic relationships
UniProt entry	P. patens genome v3 locus id	Protein Name
P. patens Tetraspanins (TETs)
A9RY93	Pp3c8_3750V3.1	PpTET5
A9TS82	Pp3c19_5840V3.1	PpTET1
A9S7P3	Pp3c27_2590V3.1	PpTET9
A0A2K1J912	Pp3c16_17030V3.1	PpTET8
A0A2K1J8Z8	Pp3c16_17060V3.1	PpTET10
A0A2K1IAE9	Pp3c27_2630V3.1	PpTET7
A9TA05	Pp3c21_1270V3.1	PpTET2
A9TQE7	Pp3c4_3550V3.1	PpTET6
A9RQS0	Pp3c2_26590V3.1	PpTET4
A0A2K1KIZ6	Pp3c5_8860V3.1	PpTET11
A9RCL2	Pp3c7_23740V3.1	PpTET3
P. patens C2 lipid binding proteins (MCTPs)
A0A2K1JJ85	Pp3c14_25200V3.1	PpMCTP2
A0A2K1JYJ2	Pp3c10_11080V3.1	PpMCTP1
A0A2K1IA48	Pp3c27_520V3.1	PpMCTP5
A0A2K1J7U5	Pp3c16_9250V3.1	PpMCTP4
A0A2K1J7U8	Pp3c16_9260V3.1	PpMCTP6
A0A2K1IA45	Pp3c27_540V3.1	PpMCTP3
P. patens b-1,3-glucanases (GHL17s)			Name in Gaudioso-Pedraza and Benitez-Alfonso (2014)
A0A2K1JXU2	Pp3c10_5480V3.1	PpGHL17_7	PpGHL17_1
A9T1E2	Pp3c14_5200V3.1	PpGHL17_8	PpGHL17_2
A0A2K1KN30	Pp3c4_11830V3.1	PpGHL17_10	PpGHL17_3
A0A7I4E0L6	Pp3c6_26340V3.2	PpGHL17_17	PpGHL17_4
A9TPH0	Pp3c27_550V3.1	PpGHL17_6	PpGHL17_5
A0A2K1IF33	Pp3c24_590V3.1	PpGHL17_23	PpGHL17_6
A9SNQ8	Pp3c17_13760V3.1	PpGHL17_1	PpGHL17_7
A0A2K1JWB5	Pp3c11_25840V3.1	PpGHL17_4	PpGHL17_8
A0A2K1ITH8	Pp3c20_1220V3.1	PpGHL17_11	PpGHL17_9
A9T438	Pp3c22_2470V3.1	PpGHL17_29	PpGHL17_10
A0A2K1ITH3	Pp3c20_890V3.1	PpGHL17_12	PpGHL17_11
A0A2K1KWA9	Pp3c3_27720V3.1	PpGHL17_28	PpGHL17_12
A9RTI5	Pp3c21_6460V3.1	PpGHL17_27	PpGHL17_13
A0A2K1KG28	Pp3c6_17670V3.1	PpGHL17_30	PpGHL17_14
A0A2K1J8W5	Pp3c16_16680V3.1	PpGHL17_32	PpGHL17_15
A0A2K1IA98	Pp3c27_1960V3.1	PpGHL17_31	PpGHL17_16
A9RSU6	Pp3c17_5130V3.1	PpGHL17_13	PpGHL17_17
A0A2K1KKG2	Pp3c5_20650V3.1	PpGHL17_25	PpGHL17_18
A0A2K1ICE0	Pp3c26_9710V3.1	PpGHL17_9
A0A2K1J8R8	Pp3c16_15860V3.1	PpGHL17_18
A0A2K1JTK1	Pp3c11_5330V3.1	PpGHL17_3
A0A2K1JQN1	Pp3c12_13470V3.1	PpGHL17_15
A0A2K1J2R0	Pp3c17_5150V3.1	PpGHL17_14
A0A2K1KZW8	Pp3c2_2790V3.1	PpGHL17_19
A0A2K1KMU2	Pp3c4_9820V3.1	PpGHL17_16
A0A2K1KV32	Pp3c3_18870V3.1	PpGHL17_20
A0A2K1IVW5	Pp3c20_20350V3.1	PpGHL17_24
A0A2K1IC50	Pp3c26_7190V3.1	PpGHL17_22
A0A2K1L4J8	Pp3c2_36990V3.1	PpGHL17_2
A0A2K1KEZ0	Pp3c6_8800V3.1	PpGHL17_26
A0A2K1JZ55	Pp3c10_15740V3.1	PpGHL17_21
A0A2K1ISE8	Pp3c21_17800V3.1	PpGHL17_5
